# Supplementary material for: Stress-responsive transcription factor families are key components of the core abiotic stress response in maize
Source: G3 (Bethesda). 2025 Oct 14;15(12):jkaf223. doi: 10.1093/g3journal/jkaf223 (PMC12693616; doi:10.1093/g3journal/jkaf223)
Supplement: jkaf223_Supplementary_Data [file jkaf223_supplementary_data.zip]

Archive with 3 entries (3 files):
- Supplemental_dataset1_G3-2025-405883.tsv
- Supplemental_dataset2_G3-2025-405883.xlsx
- Supplemental_Material_G3-2025-405883.docx
