# Supplementary material for: Stress-responsive transcription factor families are key components of the core abiotic stress response in maize
Source: G3 (Bethesda). 2025 Oct 14;15(12):jkaf223. doi: 10.1093/g3journal/jkaf223 (PMC12693616; doi:10.1093/g3journal/jkaf223)
Supplement: jkaf223_Supplementary_Data [file jkaf223_supplementary_data.zip › Supplemental_dataset1_G3-2025-405883.tsv]

GeneID	Name	Upregulated	Downregulated	From_RF	From_Set_Ops
Zm00001eb418060	glutathione S-transferase2	Y	N	N	Y
Zm00001eb225440		Y	Y	Y	N
Zm00001eb197060		Y	N	N	Y
Zm00001eb322670		Y	Y	Y	N
Zm00001eb089800	aconitase8	Y	Y	Y	N
Zm00001eb279710		Y	Y	Y	N
Zm00001eb101840	zinc finger protein13	Y	N	N	Y
Zm00001eb222430		Y	N	N	Y
Zm00001eb310450		Y	Y	Y	N
Zm00001eb243700		Y	Y	Y	N
Zm00001eb378210	arginine decarboxylase1	Y	Y	Y	N
Zm00001eb396710		Y	Y	Y	N
Zm00001eb272090	chitinase2	Y	N	N	Y
Zm00001eb251990	nine-cis-epoxycarotenoid dioxygenase8	N	Y	N	Y
Zm00001eb113580		Y	N	N	Y
Zm00001eb265980		Y	Y	Y	N
Zm00001eb055810		Y	N	N	Y
Zm00001eb408240		Y	N	N	Y
Zm00001eb156730		N	Y	N	Y
Zm00001eb094620		N	Y	N	Y
Zm00001eb053770		Y	Y	Y	N
Zm00001eb067620		Y	N	N	Y
Zm00001eb096490		Y	N	N	Y
Zm00001eb285170		Y	Y	Y	N
Zm00001eb089340		Y	N	N	Y
Zm00001eb294970	isopentenyl transferase8	N	Y	Y	N
Zm00001eb006680	bHLH-transcription factor 160	Y	N	N	Y
Zm00001eb061880	alkaline galactosidase4	Y	Y	Y	N
Zm00001eb254240		Y	N	N	Y
Zm00001eb254190		Y	N	N	Y
Zm00001eb361620		N	Y	N	Y
Zm00001eb154120	aluminum tolerance3	N	Y	N	Y
Zm00001eb436030		Y	N	Y	N
Zm00001eb094460		Y	N	Y	N
Zm00001eb209140		Y	Y	N	Y
Zm00001eb017790		Y	N	N	Y
Zm00001eb168290	root preferential1	N	Y	N	Y
Zm00001eb285360	dehydrin1	Y	Y	Y	Y
Zm00001eb394400	glutathione peroxidase6	Y	Y	Y	N
Zm00001eb356000		Y	Y	Y	N
Zm00001eb377120		Y	N	N	Y
Zm00001eb042240	DRE-binding protein 1	Y	N	Y	N
Zm00001eb022240		Y	Y	Y	N
Zm00001eb249290	AP2-EREBP-transcription factor 195	N	Y	N	Y
Zm00001eb161250	amino acid/auxin permease27	N	Y	N	Y
Zm00001eb296480		Y	N	N	Y
Zm00001eb138650	photosystem I N subunit1	N	Y	N	Y
Zm00001eb289900		Y	N	N	Y
Zm00001eb336690		N	Y	Y	N
Zm00001eb402170	bHLH-transcription factor 97	N	Y	N	Y
Zm00001eb301450		Y	Y	Y	N
Zm00001eb238010		Y	Y	Y	N
Zm00001eb124100		Y	Y	Y	N
Zm00001eb283070		Y	N	N	Y
Zm00001eb193360	1-aminocyclopropane-1-carboxylate oxidase20	Y	N	N	Y
Zm00001eb286220	ran-binding protein1	Y	N	N	Y
Zm00001eb215370		N	Y	N	Y
Zm00001eb318890	AP2-EREBP-transcription factor 36	Y	Y	Y	N
Zm00001eb323360		Y	Y	Y	N
Zm00001eb396330		Y	N	N	Y
Zm00001eb182820	cryptochrome4	Y	Y	Y	N
Zm00001eb165890	nicotianamine aminotransferase2	Y	N	N	Y
Zm00001eb269200		N	Y	N	Y
Zm00001eb383120	spermine synthase1	Y	Y	Y	N
Zm00001eb016920	beta-amylase1	Y	Y	Y	Y
Zm00001eb293010	hemoglobin2	Y	Y	Y	Y
Zm00001eb393670	MADS-transcription factor 76	Y	Y	Y	N
Zm00001eb347770		Y	Y	Y	N
Zm00001eb348710		Y	N	N	Y
Zm00001eb376890	cysteine synthase6	Y	N	N	Y
Zm00001eb255490	bHLH-transcription factor 161	Y	N	N	Y
Zm00001eb127670		Y	N	N	Y
Zm00001eb219770		Y	Y	Y	Y
Zm00001eb015510		Y	N	N	Y
Zm00001eb281630	phosphate transporter4	N	Y	Y	N
Zm00001eb147650		Y	N	N	Y
Zm00001eb248920		Y	Y	Y	N
Zm00001eb413630	polyamine oxidase1	Y	N	N	Y
Zm00001eb258830		Y	N	N	Y
Zm00001eb185300	plasma membrane intrinsic protein2	N	Y	N	Y
Zm00001eb213560		N	Y	N	Y
Zm00001eb012040	protein phosphatase homolog5	Y	Y	Y	N
Zm00001eb196870		Y	N	N	Y
Zm00001eb430390		Y	N	N	Y
Zm00001eb322220		Y	N	N	Y
Zm00001eb176050		Y	Y	Y	N
Zm00001eb435410		N	Y	N	Y
Zm00001eb055880		Y	Y	Y	N
Zm00001eb294030	histone deacetylase103	Y	N	N	Y
Zm00001eb144010	amino acid/auxin permease20	N	Y	N	Y
Zm00001eb073400	histone one (H1) 101	Y	N	N	Y
Zm00001eb225520		Y	N	N	Y
Zm00001eb434400	SnRK2 serine threonine kinase5	Y	Y	Y	N
Zm00001eb030400	G2-like-transcription factor 9	Y	Y	Y	N
Zm00001eb232960	4-hydroxyphenylpyruvate dioxygenase 1	Y	N	N	Y
Zm00001eb075450		Y	Y	Y	N
Zm00001eb409220	photosystem I N subunit2	N	Y	N	Y
Zm00001eb132640	glycinebetaine1	Y	Y	Y	N
Zm00001eb002950	glutathione transferase31	Y	N	N	Y
Zm00001eb296430	AP2-EREBP-transcription factor 34	Y	Y	Y	N
Zm00001eb308650		Y	N	N	Y
Zm00001eb072980		Y	Y	Y	N
Zm00001eb055260		Y	N	N	Y
Zm00001eb442350		Y	N	N	Y
Zm00001eb072900		Y	N	N	Y
Zm00001eb408540		Y	N	N	Y
Zm00001eb251130	nitrate transporter/peptide transporter family10	N	Y	N	Y
Zm00001eb149470		Y	N	N	Y
Zm00001eb342040	sugars will eventually be exported transporter2	Y	N	N	Y
Zm00001eb169560		Y	Y	Y	N
Zm00001eb403950		Y	N	N	Y
Zm00001eb234390	vacuolar proton pump7	N	Y	N	Y
Zm00001eb165570		N	Y	N	Y
Zm00001eb147990		Y	N	Y	N
Zm00001eb086100		Y	N	N	Y
Zm00001eb226380		Y	N	N	Y
Zm00001eb146690	bZIP-transcription factor 95	Y	N	Y	N
Zm00001eb042520		N	Y	N	Y
Zm00001eb001060		Y	N	N	Y
Zm00001eb232730		Y	Y	Y	N
Zm00001eb305330	cytochrome P450	Y	N	N	Y
Zm00001eb223680	L-alanine:2-oxoglutarate aminotransferase4	Y	Y	Y	Y
Zm00001eb020100	cytochrome P-450 18	Y	Y	Y	N
Zm00001eb043480		Y	N	N	Y
Zm00001eb405560		Y	N	N	Y
Zm00001eb307130		Y	N	Y	N
Zm00001eb331450		Y	Y	Y	Y
Zm00001eb148000	aldose reductase1	Y	Y	Y	Y
Zm00001eb231810		Y	N	N	Y
Zm00001eb140930		Y	N	N	Y
Zm00001eb090830	herbicide safener binding protein1	N	Y	N	Y
Zm00001eb357020		Y	Y	Y	N
Zm00001eb034130		Y	N	N	Y
Zm00001eb130790		N	Y	N	Y
Zm00001eb236270	heavy metal ATPase7	Y	N	N	Y
Zm00001eb021690	glutathione transferase39	Y	N	N	Y
Zm00001eb283080		Y	Y	Y	Y
Zm00001eb096140		Y	N	Y	N
Zm00001eb412150		N	Y	N	Y
Zm00001eb005990	ZIM-transcription factor 27	Y	Y	Y	Y
Zm00001eb227200	G2-like-transcription factor 10	N	Y	N	Y
Zm00001eb418750	no perception1	N	Y	N	Y
Zm00001eb090060		Y	N	N	Y
Zm00001eb214410	bentazon resistance1	Y	Y	Y	N
Zm00001eb315750	Homeobox-transcription factor 120	Y	Y	Y	N
Zm00001eb023280		Y	Y	Y	N
Zm00001eb169330		N	Y	N	Y
Zm00001eb433870		Y	N	N	Y
Zm00001eb373030	12-oxo-phytodienoic acid reductase2	Y	N	N	Y
Zm00001eb016680		Y	N	Y	N
Zm00001eb102220	siamese-related12	Y	Y	Y	N
Zm00001eb406460		Y	N	N	Y
Zm00001eb327780	SnRK2 serine threonine protein kinase2	Y	N	Y	N
Zm00001eb220550		Y	N	N	Y
Zm00001eb056010		Y	Y	Y	N
Zm00001eb161360		Y	N	N	Y
Zm00001eb101980		Y	N	N	Y
Zm00001eb406000	WRKY-transcription factor 63	Y	N	N	Y
Zm00001eb180060		Y	N	N	Y
Zm00001eb193940	heat shock protein22	Y	N	N	Y
Zm00001eb002270	glyceraldehyde phosphate dehydrogenase B1	N	Y	N	Y
Zm00001eb287830		Y	Y	Y	N
Zm00001eb228080		Y	Y	Y	N
Zm00001eb389050	eceriferum2	Y	N	N	Y
Zm00001eb314010	ZIM-transcription factor 28	N	Y	N	Y
Zm00001eb377070		Y	N	N	Y
Zm00001eb070170		Y	Y	Y	N
Zm00001eb411460		Y	Y	Y	N
Zm00001eb425830	S-adenosylmethionine decarboxylase1	Y	Y	Y	N
Zm00001eb130650	serine residues protein30	Y	Y	Y	N
Zm00001eb257850		Y	Y	Y	N
Zm00001eb158480		Y	Y	Y	N
Zm00001eb265510		Y	N	Y	N
Zm00001eb051620	LBD-transcription factor 11	Y	Y	Y	Y
Zm00001eb428470	hydroxylase3	Y	N	N	Y
Zm00001eb180950		Y	N	N	Y
Zm00001eb162960	3-ketoacyl-CoA synthase19	N	Y	N	Y
Zm00001eb058370		Y	N	N	Y
Zm00001eb369320		Y	Y	Y	N
Zm00001eb206730	WRKY-transcription factor 129	Y	N	N	Y
Zm00001eb237760		Y	Y	Y	N
Zm00001eb040900		Y	Y	Y	Y
Zm00001eb406490		Y	Y	Y	Y
Zm00001eb044840		Y	Y	Y	N
Zm00001eb044840		Y	Y	Y	N
Zm00001eb274630		Y	Y	Y	N
Zm00001eb319610		N	Y	N	Y
Zm00001eb415760	late hypocotyl elongation protein ortholog1	Y	N	N	Y
Zm00001eb275000		Y	N	N	Y
Zm00001eb062500		Y	Y	Y	N
Zm00001eb078440	S-adenosyl methionine decarboxylase2	Y	Y	Y	N
Zm00001eb150650		Y	N	N	Y
Zm00001eb378120		Y	Y	N	Y
Zm00001eb397600	heat shock protein5	Y	Y	Y	N
Zm00001eb384750		Y	Y	Y	N
Zm00001eb148420	heat shock protein6	Y	Y	Y	N
Zm00001eb335210	wound induced protein1	Y	N	N	Y
Zm00001eb368900		Y	N	N	Y
Zm00001eb380430	brassinosteroid insensitive1-associated receptor kinase like1	Y	Y	Y	N
Zm00001eb312110		Y	N	N	Y
Zm00001eb156600		Y	N	N	Y
Zm00001eb066790	vitamin E synthesis5	Y	N	Y	N
Zm00001eb243440	stress-induced protein kinase1	Y	N	N	Y
Zm00001eb144120		Y	N	N	Y
Zm00001eb098640	FCS-like zinc finger12	N	Y	N	Y
Zm00001eb318080		Y	Y	Y	N
Zm00001eb291810		Y	Y	Y	N
Zm00001eb057470		Y	N	N	Y
Zm00001eb214230		N	Y	N	Y
Zm00001eb091710	calcium dependent protein kinase11	Y	Y	Y	Y
Zm00001eb334160	NAC-transcription factor 118	Y	N	N	Y
Zm00001eb265270		Y	N	N	Y
Zm00001eb319970		Y	N	N	Y
Zm00001eb410450	glutaredoxin19	N	Y	N	Y
Zm00001eb260230		Y	N	Y	N
Zm00001eb228670	MYB-related-transcription factor 96	Y	Y	Y	N
Zm00001eb188120		N	Y	N	Y
Zm00001eb296590	3-ketoacyl-CoA synthase18	Y	Y	Y	N
Zm00001eb395370		Y	N	N	Y
Zm00001eb013520	pyruvate decarboxylase3	Y	N	N	Y
Zm00001eb165120		Y	N	N	Y
Zm00001eb066680	polyamine oxidase6	Y	Y	Y	N
Zm00001eb164730		N	Y	N	Y
Zm00001eb161610		Y	N	N	Y
Zm00001eb167820		Y	Y	Y	N
Zm00001eb311500		Y	Y	Y	N
Zm00001eb211300		Y	N	N	Y
Zm00001eb440340		Y	N	N	Y
Zm00001eb436560		Y	N	N	Y
Zm00001eb256260	nitrate reductase2	Y	Y	Y	N
Zm00001eb003830	citrate transporter1	Y	Y	Y	N
Zm00001eb016250		Y	Y	Y	N
Zm00001eb238670	phosphoenolpyruvate carboxylase2	Y	N	N	Y
Zm00001eb294480	lea protein group3	Y	N	N	Y
Zm00001eb371590		Y	N	N	Y
Zm00001eb288100	glutathione transferase41	Y	N	N	Y
Zm00001eb405380		N	Y	N	Y
Zm00001eb034180		Y	Y	Y	N
Zm00001eb168570		Y	N	N	Y
Zm00001eb185700		Y	Y	Y	N
Zm00001eb079430	alkaline galactosidase5	Y	Y	Y	N
Zm00001eb079430	alkaline galactosidase6	Y	Y	Y	N
Zm00001eb345230	pentatricopeptide repeat435	Y	Y	Y	N
Zm00001eb353580		Y	Y	Y	N
Zm00001eb367110		Y	N	N	Y
Zm00001eb147980	bowman-birk inhibitor1	N	Y	N	Y
Zm00001eb237960	phosphate regulatory homolog1	Y	N	N	Y
Zm00001eb227310	high chlorophyll fluorescence173	Y	Y	Y	N
Zm00001eb227310		Y	Y	Y	N
Zm00001eb339970		Y	N	N	Y
Zm00001eb062330		Y	N	N	Y
Zm00001eb344000	MYB-related-transcription factor 87	N	Y	N	Y
Zm00001eb408530	laccase23	Y	N	N	Y
Zm00001eb318910	AP2-EREBP-transcription factor 115	Y	Y	Y	N
Zm00001eb095750		Y	N	N	Y
Zm00001eb259060		Y	Y	Y	N
Zm00001eb006310		Y	N	N	Y
Zm00001eb143460		Y	N	N	Y
Zm00001eb295860	glutaredoxin14	Y	N	N	Y
Zm00001eb012930	safener induced1	Y	Y	Y	Y
Zm00001eb283510	derlin3	Y	Y	Y	N
Zm00001eb258360	phosphoenolpyruvate carboxylase kinase1	Y	N	N	Y
Zm00001eb293780	heat-shock protein 101	Y	Y	Y	N
Zm00001eb021700		Y	N	N	Y
Zm00001eb404400		Y	N	Y	N
Zm00001eb336810	multidrug resistance associated protein8	N	Y	N	Y
Zm00001eb377420		Y	Y	Y	N
Zm00001eb021040	cystatin7	Y	N	N	Y
Zm00001eb330880		N	Y	Y	N
Zm00001eb162310		N	Y	N	Y
Zm00001eb347180		N	Y	N	Y
Zm00001eb336410		N	Y	N	Y
Zm00001eb003490	multidrug resistance-associated protein 4	Y	Y	Y	N
Zm00001eb294200	protein phosphatase homolog12	Y	Y	Y	Y
Zm00001eb318610		N	Y	N	Y
Zm00001eb222150		Y	Y	Y	Y
Zm00001eb320950	NLP-transcription factor 13	Y	Y	Y	N
Zm00001eb410930	oxo-glutarate/malate transporter1	Y	Y	Y	N
Zm00001eb235710		Y	Y	Y	N
Zm00001eb310220		Y	Y	Y	N
Zm00001eb395440		Y	N	N	Y
Zm00001eb192690		Y	Y	Y	N
Zm00001eb337600	gigantea1	Y	Y	Y	N
Zm00001eb058270		N	Y	N	Y
Zm00001eb112330	heat shock protein24	Y	Y	Y	N
Zm00001eb050070	glycerophosphodiester phosphodiesterase5	N	Y	N	Y
Zm00001eb383680	phosphoenolpyruvate carboxylase1	N	Y	N	Y
Zm00001eb003700		Y	N	N	Y
Zm00001eb036130		Y	Y	Y	N
Zm00001eb332150		Y	Y	Y	N
Zm00001eb300120	glutathione transferase6	Y	N	N	Y
Zm00001eb135860		Y	N	Y	N
Zm00001eb260350		Y	Y	Y	N
Zm00001eb323410		Y	Y	Y	N
Zm00001eb355670		Y	Y	Y	Y
Zm00001eb087350		Y	Y	Y	N
Zm00001eb326900	nine complex protein2	Y	Y	Y	N
Zm00001eb156150	glutathione transferase20	Y	N	N	Y
Zm00001eb060890	tryptophan synthase A homolog1	N	Y	N	Y
Zm00001eb350170		N	Y	N	Y
Zm00001eb056760	bHLH-transcription factor 103	Y	N	N	Y
Zm00001eb220740		Y	N	N	Y
Zm00001eb005780		Y	N	N	Y
Zm00001eb166680		N	Y	N	Y
Zm00001eb012080		Y	N	N	Y
Zm00001eb239380	HSF-transcription factor 18	Y	Y	Y	N
Zm00001eb386770	bZIP-transcription factor 93	Y	Y	Y	N
Zm00001eb440640		Y	Y	Y	N
Zm00001eb265250		Y	Y	Y	N
Zm00001eb375120		Y	N	N	Y
Zm00001eb328560		N	Y	N	Y
Zm00001eb424670	amino acid/auxin permease69	Y	N	Y	N
Zm00001eb404050		Y	Y	Y	N
Zm00001eb414360	xyloglucan endo-transglycosylase/hydrolase7	N	Y	N	Y
Zm00001eb397940		Y	N	N	Y
Zm00001eb329900		Y	N	N	Y
Zm00001eb121020	glutaredoxin12	Y	Y	Y	Y
Zm00001eb232910		Y	Y	Y	N
Zm00001eb212120	NAC-transcription factor 6	Y	Y	Y	Y
Zm00001eb212120	NAC-transcription factor 60	Y	Y	Y	Y
Zm00001eb225820		Y	N	N	Y
Zm00001eb360750	ABI3-VP1-transcription factor 33	Y	N	N	Y
Zm00001eb173470		Y	Y	Y	N
Zm00001eb410260		Y	N	N	Y
Zm00001eb197070		Y	N	N	Y
Zm00001eb314620	protein disulfide isomerase8	Y	N	N	Y
Zm00001eb420610		Y	N	N	Y
Zm00001eb309920	protein phosphatase homolog6	Y	Y	Y	N
Zm00001eb100770	HSF-transcription factor 1	Y	N	N	Y
Zm00001eb151030		Y	N	N	Y
Zm00001eb068270		Y	N	N	Y
Zm00001eb127760		Y	N	N	Y
Zm00001eb251230	PLATZ-transcription factor 11	Y	N	N	Y
Zm00001eb306030	cellulose synthase7	N	Y	N	Y
Zm00001eb169570	phosphogluconate dehydrogenase3	Y	Y	Y	N
Zm00001eb337720	glutaredoxin16	Y	N	N	Y
Zm00001eb430640	AP2-EREBP-transcription factor 205	Y	Y	Y	Y
Zm00001eb427060		Y	N	Y	N
Zm00001eb225470		Y	Y	Y	N
Zm00001eb013340	fatty acid desaturase8	N	Y	N	Y
Zm00001eb201580	flavin-binding kelch repeat f-box2	Y	N	N	Y
Zm00001eb441600		Y	Y	Y	N
Zm00001eb247320	glutaredoxin3	Y	N	N	Y
Zm00001eb192200		Y	N	N	Y
Zm00001eb390790		Y	Y	Y	N
Zm00001eb293610	Aux/IAA-transcription factor 30	Y	N	N	Y
Zm00001eb356910	thiamine biosynthesis1	Y	Y	Y	N
Zm00001eb297040	tie-dyed1	Y	N	N	Y
Zm00001eb150050		Y	N	N	Y
Zm00001eb163310		Y	N	N	Y
Zm00001eb441360		Y	N	N	Y
Zm00001eb031980		Y	N	N	Y
Zm00001eb407780	oil yellow1	Y	Y	Y	N
Zm00001eb427260		Y	N	N	Y
Zm00001eb309230	plastid phosphate/phosphoenolpyruvate translocator2	Y	N	N	Y
Zm00001eb313440		Y	N	N	Y
Zm00001eb184930		Y	Y	Y	N
Zm00001eb251370		Y	N	N	Y
Zm00001eb319460	double B-box zinc finger protein10	Y	Y	Y	N
Zm00001eb254030		Y	Y	Y	N
Zm00001eb346870		Y	N	N	Y
Zm00001eb127040		Y	Y	Y	N
Zm00001eb369560	AP2-EREBP-transcription factor 83	Y	Y	Y	Y
Zm00001eb196960		Y	N	N	Y
Zm00001eb168470		N	Y	Y	N
Zm00001eb401920	GNAT-transcription factor 37	Y	Y	Y	N
Zm00001eb062170	NAC-transcription factor 49	Y	N	N	Y
Zm00001eb423890		N	Y	N	Y
Zm00001eb185020		Y	Y	Y	N
Zm00001eb171050	AP2-EREBP-transcription factor 209	Y	N	N	Y
Zm00001eb353230	LBD-transcription factor 38	Y	Y	Y	Y
Zm00001eb100220		N	Y	N	Y
Zm00001eb226430	efflux transporter of NA2	Y	N	N	Y
Zm00001eb246560		Y	Y	Y	N
Zm00001eb176850		Y	Y	Y	N
Zm00001eb284620		Y	N	Y	N
Zm00001eb107890		Y	N	N	Y
Zm00001eb047280		Y	N	N	Y
Zm00001eb160470	protein phosphatase homolog13	Y	Y	Y	N
Zm00001eb191060		Y	Y	Y	N
Zm00001eb085460		Y	N	N	Y
Zm00001eb291540		Y	Y	Y	N
Zm00001eb061490		Y	N	N	Y
Zm00001eb103380		Y	N	N	Y
Zm00001eb199720		Y	N	N	Y
Zm00001eb165620	benzoxazinone synthesis2	N	Y	N	Y
Zm00001eb049080		Y	Y	Y	N
Zm00001eb222070		Y	N	N	Y
Zm00001eb095070		Y	N	Y	N
Zm00001eb369720		Y	Y	Y	N
Zm00001eb217560	responsive to abscisic acid15	Y	N	N	Y
Zm00001eb192710	amino acid/auxin permease31	Y	Y	Y	N
Zm00001eb107870		N	Y	N	Y
Zm00001eb395360	18 kda heat shock protein18a	Y	Y	Y	N
Zm00001eb110370	bZIP-transcription factor 91	Y	N	N	Y
Zm00001eb134200	hyperosmolality-gated calcium-permeable channels6	Y	Y	Y	N
Zm00001eb084360		Y	N	N	Y
Zm00001eb337830		Y	Y	Y	N
Zm00001eb066060	protochlorophyllide reductase1	N	Y	N	Y
Zm00001eb127770		Y	Y	Y	Y
Zm00001eb296090	light harvesting complex mesophyll7	N	Y	N	Y
Zm00001eb101280	Homeobox-transcription factor 54	N	Y	N	Y
Zm00001eb015520		Y	N	N	Y
Zm00001eb157220	Homeobox-transcription factor 99	Y	Y	Y	N
Zm00001eb372220		Y	N	N	Y
Zm00001eb343120		Y	Y	Y	N
Zm00001eb278070		Y	N	N	Y
Zm00001eb093440	transporter of mugineic acid7	Y	N	N	Y
Zm00001eb204150		Y	N	N	Y
Zm00001eb131750		Y	N	N	Y
Zm00001eb413400		Y	Y	Y	N
Zm00001eb270810		Y	Y	Y	N
Zm00001eb374090	shrunken1	Y	N	N	Y
Zm00001eb151010		Y	N	N	Y
Zm00001eb384600		Y	N	N	Y
Zm00001eb209070	bZIP-transcription factor 84	Y	Y	Y	N
Zm00001eb338000	AP2-EREBP-transcription factor 186	Y	Y	Y	N
Zm00001eb070100		N	Y	N	Y
Zm00001eb323140	PDK regulatory protein2	Y	Y	Y	Y
Zm00001eb227950	calcium dependent protein kinase1	Y	Y	Y	N
Zm00001eb227780		Y	Y	Y	N
Zm00001eb042050		Y	Y	Y	N
Zm00001eb072990		Y	N	N	Y
Zm00001eb100140		N	Y	N	Y
Zm00001eb171200		Y	N	N	Y
Zm00001eb146150		Y	N	N	Y
Zm00001eb247330	timing of cab expression2	Y	N	N	Y
Zm00001eb229500		Y	N	N	Y
Zm00001eb345070		Y	Y	Y	N
Zm00001eb319560	non-yellowing1	Y	N	N	Y
Zm00001eb165580	benzoxazinone synthesis5	N	Y	N	Y
Zm00001eb268840	extra-large guanine nucleotide-binding protein3	Y	N	N	Y
Zm00001eb367740		Y	Y	Y	N
Zm00001eb171840		Y	Y	Y	N
Zm00001eb389820		Y	Y	Y	Y
Zm00001eb322270		Y	N	N	Y
Zm00001eb314220	cysteine protease2	Y	Y	Y	N
Zm00001eb217990		Y	Y	Y	N
Zm00001eb269180		Y	Y	Y	N
Zm00001eb121240		Y	Y	Y	N
Zm00001eb193520	small auxin up RNA44	N	Y	Y	N
Zm00001eb124290		Y	Y	Y	N
Zm00001eb232600		Y	Y	Y	N
Zm00001eb073880		Y	Y	Y	N
Zm00001eb297540		Y	Y	Y	N
Zm00001eb330170		Y	N	Y	N
Zm00001eb216870	lipoxygenase5	Y	N	N	Y
Zm00001eb010770	CCAAT-HAP5-transcription factor 511	Y	Y	Y	N
Zm00001eb154070	HSF-transcription factor 31	Y	Y	Y	Y
Zm00001eb099640		Y	Y	Y	N
Zm00001eb142630		Y	Y	Y	N
Zm00001eb137020		Y	N	N	Y
Zm00001eb015820		Y	Y	Y	N
Zm00001eb397520		N	Y	N	Y
Zm00001eb211750		Y	N	N	Y
Zm00001eb295610	photosystem I H subunit1	N	Y	N	Y
Zm00001eb012470	heat shock protein70-6	Y	N	N	Y
Zm00001eb194620	goliath1	Y	N	N	Y
Zm00001eb311060		Y	N	N	Y
Zm00001eb440720		Y	N	N	Y
Zm00001eb058130	protein phosphatase homolog121	Y	N	N	Y
Zm00001eb092280	OVATE-transcription factor 10	Y	N	N	Y
Zm00001eb399520		N	Y	N	Y
Zm00001eb145580	NAC-transcription factor 109	Y	N	N	Y
Zm00001eb056440		Y	Y	Y	N
Zm00001eb128000	NAC-transcription factor 66	Y	Y	Y	N
Zm00001eb146740		N	N	Y	N
Zm00001eb294960		N	Y	Y	N
Zm00001eb183190	NAC-transcription factor 40	Y	N	N	Y
Zm00001eb360580		Y	Y	Y	N
Zm00001eb407710	abscisic acid stress ripening1	Y	Y	Y	N
Zm00001eb393150	nine complex protein3	Y	Y	Y	N
Zm00001eb104710		Y	N	Y	N
Zm00001eb341770		Y	Y	N	Y
Zm00001eb211050	big embryo1	Y	Y	Y	N
Zm00001eb173070	bHLH-transcription factor 172	N	N	Y	N
Zm00001eb312870	WRKY-transcription factor 53	Y	Y	Y	N
Zm00001eb070060		Y	Y	Y	N
Zm00001eb174520		Y	Y	Y	N
Zm00001eb364390		Y	N	N	Y
Zm00001eb176160	monodehydroascorbate reductase2	Y	N	N	Y
Zm00001eb432580	glutamine synthetase1	N	Y	N	Y
Zm00001eb279780		Y	N	Y	N
Zm00001eb201180		Y	Y	Y	N
Zm00001eb127490	glycogen synthase kinase6	Y	Y	Y	N
Zm00001eb110040		Y	N	N	Y
Zm00001eb287980	nitrate transporter/peptide transporter family14	Y	Y	Y	N
Zm00001eb024820		Y	N	N	Y
Zm00001eb394510		Y	Y	Y	N
Zm00001eb361990		Y	Y	Y	N
Zm00001eb233270		Y	Y	Y	N
Zm00001eb113490		Y	Y	Y	N
Zm00001eb029330		Y	N	Y	N
Zm00001eb358930		Y	N	N	Y
Zm00001eb271510		Y	N	N	Y
Zm00001eb034050	heat shock protein8	Y	Y	Y	N
Zm00001eb255510		Y	Y	Y	Y
Zm00001eb300130	glycolate oxidase1	N	Y	N	Y
Zm00001eb233530	b-box17	Y	N	N	Y
Zm00001eb011820		Y	N	N	Y
Zm00001eb432170	cysteine protease3	Y	N	N	Y
Zm00001eb016850	zebra crossbands9	Y	Y	Y	Y
Zm00001eb322950		N	Y	N	Y
Zm00001eb081770		Y	Y	Y	N
Zm00001eb168100	light harvesting chlorophyll a/b binding protein11	Y	Y	Y	Y
Zm00001eb367890	triose phosphate isomerase5	Y	N	N	Y
Zm00001eb187950		Y	Y	Y	N
Zm00001eb112910		Y	N	N	Y
Zm00001eb110240		Y	N	N	Y
Zm00001eb258600	glutathione reductase2	Y	N	N	Y
Zm00001eb331540		Y	N	N	Y
Zm00001eb057150		Y	N	N	Y
Zm00001eb312430		Y	N	Y	N
Zm00001eb043900	pectin methylesterase inhibitor48	Y	Y	Y	Y
Zm00001eb015320	WRKY-transcription factor 32	Y	N	N	Y
Zm00001eb002180	calcium dependent protein kinase36	Y	N	N	Y
Zm00001eb365200	aldolase2	Y	N	N	Y
Zm00001eb056030		N	Y	N	Y
Zm00001eb060250	aldehyde oxidase1	Y	N	N	Y
Zm00001eb226020		N	Y	N	Y
Zm00001eb369060	NAC-transcription factor 23	Y	Y	Y	N
Zm00001eb126900		Y	Y	Y	N
Zm00001eb156020	threonine synthase1	Y	Y	Y	N
Zm00001eb159150	siroheme uroporphyrinogen methyltransferase1	Y	Y	Y	N
Zm00001eb312910	calcineurin B-like-interacting protein kinase28	Y	N	N	Y
Zm00001eb126370		Y	Y	Y	N
Zm00001eb070910	potassium high-affinity transporter11	N	Y	N	Y
Zm00001eb177740		Y	Y	Y	N
Zm00001eb290550		Y	N	N	Y
Zm00001eb092540	ribulose bisphosphate carboxylase small subunit2	N	Y	N	Y
Zm00001eb101380		Y	Y	Y	Y
Zm00001eb164960		Y	N	N	Y
Zm00001eb110050		Y	N	N	Y
Zm00001eb063880		N	Y	Y	N
Zm00001eb157170		Y	Y	Y	N
Zm00001eb411250		Y	N	Y	N
Zm00001eb313980		Y	N	Y	N
Zm00001eb029040		Y	N	Y	N
Zm00001eb011900	heat shock protein9	Y	Y	Y	N
Zm00001eb125820		Y	Y	Y	N
Zm00001eb364110	TCP-transcription factor 20	Y	N	Y	N
Zm00001eb252850		Y	Y	Y	N
Zm00001eb239690	mitochondrial carrier family protein1	Y	Y	Y	N
Zm00001eb165900		Y	Y	Y	N
Zm00001eb354650		Y	N	N	Y
Zm00001eb120030		Y	N	N	Y
Zm00001eb407680	TUB-transcription factor 14	N	Y	Y	N
Zm00001eb389830	heavy metal ATPase9	Y	N	N	Y
Zm00001eb276590	EIN3-binding F-box protein1	Y	Y	Y	N
Zm00001eb150840	AP2-EREBP-transcription factor 147	Y	Y	Y	N
Zm00001eb204290		N	Y	N	Y
Zm00001eb048370	C2C2-Dof-transcription factor 40	Y	Y	Y	N
Zm00001eb074830	Homeobox-transcription factor 53	Y	N	Y	N
Zm00001eb312900	calcineurin B-like-interacting protein kinase20	Y	Y	Y	N
Zm00001eb262430		Y	N	N	Y
Zm00001eb357210		Y	Y	Y	N
Zm00001eb386870		Y	Y	Y	N
Zm00001eb278930		Y	Y	Y	N
Zm00001eb320650	phytoene synthase3	Y	Y	Y	N
Zm00001eb035790		Y	Y	Y	N
Zm00001eb158120	VQ motif-transcription factor21	Y	Y	Y	N
Zm00001eb022580		N	Y	N	Y
Zm00001eb415730	NAC-transcription factor 61	Y	N	N	Y
Zm00001eb117660		N	Y	N	Y
Zm00001eb374170	Zinc finger nuclease2	Y	N	N	Y
Zm00001eb387640		N	Y	Y	N
Zm00001eb028280		Y	Y	Y	N
Zm00001eb060260	aldehyde oxidase4	Y	N	N	Y
Zm00001eb242480	HSF-transcription factor 6	Y	N	N	Y
Zm00001eb160700		N	Y	N	Y
Zm00001eb226280		N	Y	N	Y
Zm00001eb318150		Y	N	N	Y
Zm00001eb349480		Y	N	N	Y
Zm00001eb033440		Y	N	N	Y
Zm00001eb413930	AP2-EREBP-transcription factor 54	Y	N	N	Y
Zm00001eb281500		Y	Y	Y	Y
Zm00001eb386080		N	Y	N	Y
Zm00001eb241390		Y	N	Y	N
Zm00001eb095690	MYB-transcription factor 139	Y	N	N	Y
Zm00001eb187710		Y	Y	Y	N
Zm00001eb052000	VQ motif-transcription factor10	Y	N	N	Y
Zm00001eb057750		N	Y	Y	N
Zm00001eb001240		Y	N	N	Y
Zm00001eb006210	AP2-EREBP-transcription factor 182	N	Y	N	Y
Zm00001eb315640		N	Y	N	Y
Zm00001eb229460	invertase2	Y	Y	Y	Y
Zm00001eb166850		Y	N	N	Y
Zm00001eb214120		N	Y	Y	N
Zm00001eb292520		Y	N	N	Y
Zm00001eb287450		Y	Y	Y	N
Zm00001eb152160	glutathione transferase8	Y	N	N	Y
Zm00001eb306790		Y	N	N	Y
Zm00001eb233250	VQ motif-transcription factor29	Y	N	N	Y
Zm00001eb202570	AP2-EREBP-transcription factor 111	Y	N	N	Y
Zm00001eb264980	gamma-glutamylcysteine synthetase1	Y	N	N	Y
Zm00001eb373490		N	Y	N	Y
Zm00001eb093970		Y	N	Y	N
Zm00001eb231360	bZIP-transcription factor 60	Y	Y	Y	N
Zm00001eb013430	asparagine synthetase3	Y	N	N	Y
Zm00001eb345250		N	Y	N	Y
Zm00001eb398620		Y	N	N	Y
Zm00001eb311590		Y	Y	Y	N
Zm00001eb259370	TCP-transcription factor 4	Y	Y	Y	N
Zm00001eb226810		Y	N	N	Y
Zm00001eb296060		Y	Y	Y	N
Zm00001eb315490	glutathione transferase23	Y	N	N	Y
Zm00001eb049190		Y	Y	Y	N
Zm00001eb227830	double B-box zinc finger protein5	Y	N	N	Y
Zm00001eb255140		N	Y	N	Y
Zm00001eb142150		Y	N	N	Y
Zm00001eb322210		Y	N	N	Y
Zm00001eb049830	JUMONJI-transcription factor 22	Y	N	N	Y
Zm00001eb154580		Y	Y	Y	Y
Zm00001eb295670		Y	N	N	Y
Zm00001eb433050	C3H-transcription factor 352	N	N	Y	N
Zm00001eb433050	plastid-lipid-associated protein1	N	N	Y	N
Zm00001eb384280		Y	Y	Y	Y
Zm00001eb279680	amino acid/auxin permease48	Y	Y	Y	N
Zm00001eb338460		Y	N	N	Y
Zm00001eb005300	male sterile26	Y	Y	Y	N
Zm00001eb149570	WRKY-transcription factor 40	N	Y	N	Y
Zm00001eb072650	FCS-like zinc finger6	Y	N	N	Y
Zm00001eb055560		Y	N	N	Y
Zm00001eb378280	histone one (H1)	Y	Y	Y	N
Zm00001eb222960		Y	Y	Y	N
Zm00001eb134890		Y	Y	Y	N
Zm00001eb408010		Y	Y	Y	N
Zm00001eb408850		Y	Y	Y	N
Zm00001eb373380		N	Y	N	Y
Zm00001eb054430		Y	Y	Y	Y
Zm00001eb156640		Y	N	N	Y
Zm00001eb179130	PHD-transcription factor 33	Y	Y	Y	N
Zm00001eb042340		Y	N	N	Y
Zm00001eb074330	cis-zeatin O-glucosyltransferase1	Y	N	N	Y
Zm00001eb160980		Y	Y	Y	N
Zm00001eb144770		N	Y	N	Y
Zm00001eb417790		N	Y	Y	N
Zm00001eb379240	ferredoxin NADP reductase3	N	Y	N	Y
Zm00001eb214780	cysteine protease19	N	Y	N	Y
Zm00001eb155650		Y	Y	Y	N
Zm00001eb060500	GNAT-transcription factor 7	Y	N	N	Y
Zm00001eb253350	bHLH-transcription factor 156	Y	Y	Y	N
Zm00001eb307100		Y	Y	Y	N
Zm00001eb289770		Y	Y	Y	N
Zm00001eb390100	small auxin up RNA74	N	Y	N	Y
Zm00001eb156130		Y	Y	Y	N
Zm00001eb428210	FCS-like zinc finger37	Y	N	N	Y
Zm00001eb361110	nitrate transport5	Y	Y	Y	N
Zm00001eb022360		N	Y	N	Y
Zm00001eb027690		Y	Y	Y	Y
Zm00001eb150500		Y	Y	Y	N
Zm00001eb009570	similar to RCD one1	Y	Y	Y	Y
Zm00001eb122230		Y	N	N	Y
Zm00001eb148070	regulator of chromosome condensation1	Y	Y	Y	N
Zm00001eb110130		Y	N	N	Y
Zm00001eb310270	WRKY-transcription factor 79	Y	N	N	Y
Zm00001eb339420		Y	Y	Y	N
Zm00001eb301050		Y	Y	Y	N
Zm00001eb269500		N	Y	N	Y
Zm00001eb163530	alpha-L-arabinofuranosidase1	Y	Y	Y	N
Zm00001eb012160		Y	Y	Y	N
Zm00001eb415040		N	Y	N	Y
Zm00001eb172590		Y	Y	Y	N
Zm00001eb430810		Y	N	Y	N
Zm00001eb077470		Y	Y	Y	N
Zm00001eb106420		N	Y	N	Y
Zm00001eb394260		Y	Y	Y	N
Zm00001eb244980		N	Y	N	Y
Zm00001eb389660	bZIP-transcription factor 17	Y	Y	Y	N
Zm00001eb004420		Y	N	N	Y
Zm00001eb067910		Y	Y	Y	N
Zm00001eb247750		Y	Y	Y	N
Zm00001eb291290		Y	Y	Y	N
Zm00001eb330850	NAC-transcription factor 122	Y	N	N	Y
Zm00001eb071650		N	Y	N	Y
Zm00001eb370730		Y	N	N	Y
Zm00001eb341960	3-ketoacyl-CoA synthase34	N	Y	Y	N
Zm00001eb098220	protein phosphatase homolog7	Y	N	N	Y
Zm00001eb322660		Y	N	N	Y
Zm00001eb044020		Y	Y	Y	N
Zm00001eb198620	HSF-transcription factor 7	Y	N	N	Y
Zm00001eb088850		N	Y	N	Y
Zm00001eb367400		N	Y	N	Y
Zm00001eb345750		Y	Y	Y	Y
Zm00001eb434240		Y	N	N	Y
Zm00001eb275080	WRKY-transcription factor 114	Y	N	N	Y
Zm00001eb057010		Y	Y	Y	N
Zm00001eb021600	glutathione transferase42	Y	N	N	Y
Zm00001eb348560	AP2-EREBP-transcription factor 113	Y	N	N	Y
Zm00001eb196390		Y	Y	Y	N
Zm00001eb336580		Y	Y	Y	N
Zm00001eb421180		Y	Y	Y	N
Zm00001eb084290		Y	N	N	Y
Zm00001eb146840		Y	N	N	Y
Zm00001eb157060		Y	N	N	Y
Zm00001eb434140	hairpin-induced1	Y	N	N	Y
Zm00001eb243260	Trihelix-transcription factor 42	Y	Y	Y	N
Zm00001eb248930	Homeobox-transcription factor 41	Y	Y	Y	N
Zm00001eb214080		N	Y	N	Y
Zm00001eb258790		Y	Y	Y	N
Zm00001eb286760	lichenase2	Y	Y	N	Y
Zm00001eb352580	AP2-EREBP-transcription factor 92	Y	Y	Y	N
Zm00001eb042410		N	Y	N	Y
Zm00001eb360740		Y	N	N	Y
Zm00001eb066540		Y	N	N	Y
Zm00001eb405820		Y	Y	Y	N
Zm00001eb195180		Y	N	N	Y
Zm00001eb103490	pseudo-response regulator homolog1	Y	N	N	Y
Zm00001eb330920		Y	Y	Y	N
Zm00001eb344100		Y	Y	Y	N
Zm00001eb313950		Y	N	N	Y
Zm00001eb143320		N	Y	N	Y
Zm00001eb000750		N	Y	N	Y
Zm00001eb353520		Y	Y	Y	N
Zm00001eb292200		Y	Y	Y	N
Zm00001eb221600		Y	Y	Y	N
Zm00001eb285570	miniature seed6	Y	N	N	Y
Zm00001eb206400		Y	N	N	Y
Zm00001eb002760		N	Y	N	Y
Zm00001eb214110		Y	N	N	Y
Zm00001eb036370		Y	Y	Y	N
Zm00001eb364310		Y	N	N	Y
Zm00001eb052630		Y	Y	Y	N
Zm00001eb337450	C3H-transcription factor 347	Y	N	N	Y
Zm00001eb142500	bHLH-transcription factor 175	Y	N	N	Y
Zm00001eb166410		Y	N	N	Y
Zm00001eb288920	ferredoxin6	Y	Y	Y	N
Zm00001eb427500	small auxin up RNA76	Y	N	N	Y
Zm00001eb330590	calcineurin B-like-interacting protein kinase29	N	Y	N	Y
Zm00001eb388800		N	Y	N	Y
Zm00001eb244140	Zea mays ARGOS7	Y	N	N	Y
Zm00001eb008660		Y	N	N	Y
Zm00001eb325640		Y	N	N	Y
Zm00001eb325640		Y	N	N	Y
Zm00001eb367240		Y	N	N	Y
Zm00001eb258220	Aux/IAA-transcription factor 24	Y	N	N	Y
Zm00001eb190340	glutamine synthetase5	Y	Y	Y	N
Zm00001eb324090	photosystem II subunit29	N	Y	N	Y
Zm00001eb291800		Y	N	N	Y
Zm00001eb002280		N	Y	N	Y
Zm00001eb306350	beta expansin4	N	Y	N	Y
Zm00001eb245320		N	Y	N	Y
Zm00001eb109480		Y	N	N	Y
Zm00001eb220030		Y	N	N	Y
Zm00001eb195070		Y	Y	Y	N
Zm00001eb059930	glutathione transferase5	Y	N	N	Y
Zm00001eb168510		Y	N	Y	N
Zm00001eb148130	protein phosphatase homolog3	Y	Y	Y	N
Zm00001eb015160	VQ motif-transcription factor3	Y	N	N	Y
Zm00001eb129040		Y	Y	Y	N
Zm00001eb395600	galactinol synthase3	Y	Y	Y	N
Zm00001eb373050	12-oxo-phytodienoic acid reductase1	Y	Y	Y	Y
Zm00001eb157310		Y	Y	Y	N
Zm00001eb217060		N	N	Y	N
Zm00001eb238230	pyrabactin resistance-like protein10	Y	Y	Y	N
Zm00001eb322740	heat shock protein30	Y	Y	Y	N
Zm00001eb244650	opaque18	Y	N	N	Y
Zm00001eb160050		Y	N	N	Y
Zm00001eb247760	plasma membrane intrinsic protein2	Y	N	N	Y
Zm00001eb016200		Y	Y	Y	N
Zm00001eb145270		Y	N	N	Y
Zm00001eb182980		N	Y	N	Y
Zm00001eb190110		N	Y	N	Y
Zm00001eb064650		Y	Y	Y	N
Zm00001eb207660		Y	N	N	Y
Zm00001eb433500	cytokinin response regulator2	N	Y	N	Y
Zm00001eb007070		Y	Y	Y	N
Zm00001eb292890		Y	N	N	Y
Zm00001eb412390		Y	N	N	Y
Zm00001eb398940		Y	N	N	Y
Zm00001eb058110		Y	Y	Y	N
Zm00001eb392910		Y	Y	Y	N
Zm00001eb419390		Y	N	N	Y
Zm00001eb040140		Y	Y	Y	N
Zm00001eb019460	FCS-like zinc finger2	Y	Y	Y	Y
Zm00001eb091420		Y	Y	Y	N
Zm00001eb340280		Y	N	N	Y
Zm00001eb031210	bZIP-transcription factor 111	Y	Y	Y	N
Zm00001eb067370	GTP cyclohydrolase1	Y	Y	Y	N
Zm00001eb231820		Y	N	N	Y
Zm00001eb134140		Y	N	N	Y
Zm00001eb339470		Y	Y	Y	N
Zm00001eb099020	zinc finger protein9	Y	N	N	Y
Zm00001eb225410	EF-hand Ca2+-binding protein1	Y	Y	N	Y
Zm00001eb224260		Y	N	N	Y
Zm00001eb240100	C2C2-GATA-transcription factor 15	Y	Y	Y	N
Zm00001eb250810		Y	N	N	Y
Zm00001eb368000	heat shock protein1	Y	Y	Y	N
Zm00001eb077640		Y	N	N	Y
Zm00001eb105580	salmon silk2	N	Y	N	Y
Zm00001eb423470	deoxymugineic acid synthase8	Y	N	N	Y
Zm00001eb080840	glyceraldehyde-3-phosphate dehydrogenase1	N	Y	N	Y
Zm00001eb324600	GRAS-transcription factor 54	Y	Y	Y	N
Zm00001eb250590	SPX domain-containing membrane protein1	N	Y	N	Y
Zm00001eb434660		Y	Y	Y	N
Zm00001eb437730		N	Y	N	Y
Zm00001eb109300		Y	Y	Y	N
Zm00001eb119390	cytochrome P450 38	Y	N	N	Y
Zm00001eb159610	MYB-related-transcription factor 97	N	Y	N	Y
Zm00001eb247140		N	Y	N	Y
Zm00001eb176090	nucleoside N-ribohydrolase4	Y	Y	Y	N
Zm00001eb384250		Y	N	N	Y
Zm00001eb154550		Y	N	N	Y
Zm00001eb037000		Y	N	N	Y
Zm00001eb261560		N	Y	Y	N
Zm00001eb170490		N	Y	N	Y
Zm00001eb121990		Y	N	N	Y
Zm00001eb324760		Y	N	N	Y
Zm00001eb149520		Y	N	N	Y
Zm00001eb141220		Y	Y	Y	N
Zm00001eb038870		Y	N	Y	N
Zm00001eb313970		N	Y	Y	Y
Zm00001eb113780	flavin-binding kelch repeat f-box1	Y	N	N	Y
Zm00001eb245960	red aleurone1	N	Y	N	Y
Zm00001eb190560		Y	N	Y	N
Zm00001eb316870	C3H-transcription factor 340	Y	Y	Y	N
Zm00001eb122620		Y	N	N	Y
Zm00001eb146750		Y	Y	Y	N
Zm00001eb314510		Y	N	N	Y
Zm00001eb100600		Y	Y	Y	N
Zm00001eb159850	thiamine biosynthesis2	Y	N	N	Y
Zm00001eb333030		Y	N	N	Y
Zm00001eb061550		Y	Y	Y	N
Zm00001eb145600	gibberellin 20-oxidase3	Y	Y	Y	N
Zm00001eb299930		N	Y	N	Y
Zm00001eb428660		Y	Y	Y	N
Zm00001eb218430		N	Y	N	Y
Zm00001eb231080		Y	Y	Y	N
Zm00001eb367840	protein phosphatase homolog4	Y	Y	Y	N
Zm00001eb344210	protein phosphatase homolog9	Y	Y	Y	N
Zm00001eb263830		Y	N	N	Y
Zm00001eb159320	cytochrome P450 11	Y	N	N	Y
Zm00001eb140430		Y	N	N	Y
Zm00001eb190280		Y	N	N	Y
Zm00001eb027820		Y	Y	Y	N
Zm00001eb366530		Y	N	N	Y
Zm00001eb099980	AP2-EREBP-transcription factor 202	Y	N	N	Y
Zm00001eb011810		Y	N	N	Y
Zm00001eb370460		Y	N	N	Y
Zm00001eb300670		Y	N	N	Y
Zm00001eb383330		Y	Y	Y	N
Zm00001eb256380	glutathione transferase24	Y	N	N	Y
Zm00001eb279840		Y	N	Y	N
Zm00001eb087750		N	Y	N	Y
Zm00001eb004750		N	Y	N	Y
Zm00001eb048560		N	Y	N	Y
Zm00001eb065660		Y	Y	N	Y
Zm00001eb192260		N	Y	Y	N
Zm00001eb333620		Y	N	N	Y
Zm00001eb165560	benzoxazinone synthesis4	N	Y	N	Y
Zm00001eb099610		N	Y	N	Y
Zm00001eb009540		Y	Y	Y	Y
Zm00001eb006660		Y	N	N	Y
Zm00001eb015770		Y	Y	Y	N
Zm00001eb241500		Y	Y	Y	N
Zm00001eb101500	xerico1	Y	N	N	Y
Zm00001eb193270		Y	N	N	Y
Zm00001eb016800	C2C2-CO-like-transcription factor 1	Y	N	N	Y
Zm00001eb389120		Y	N	N	Y
Zm00001eb291860		N	Y	N	Y
Zm00001eb038410		Y	Y	Y	N
Zm00001eb252000		N	Y	N	Y
Zm00001eb122740	bZIP-transcription factor 6	Y	N	Y	N
Zm00001eb350120		Y	Y	Y	N
Zm00001eb301490	chitinase16	Y	N	N	Y
Zm00001eb059910		Y	Y	Y	N
Zm00001eb429440		N	Y	N	Y
Zm00001eb276760		Y	Y	Y	N
Zm00001eb352470	SNF1-related protein kinase regulatory subunit beta1	Y	Y	Y	N
Zm00001eb337690	heat shock protein18c	Y	Y	Y	N
Zm00001eb259120		Y	N	N	Y
Zm00001eb239700		N	Y	N	Y
Zm00001eb006690		N	Y	N	Y
Zm00001eb087570		N	Y	N	Y
Zm00001eb367810		Y	Y	Y	N
Zm00001eb022280	barley mlo defense gene homolog2	N	Y	N	Y
Zm00001eb327110		Y	N	N	Y
Zm00001eb237570		Y	N	N	Y
Zm00001eb342430		Y	Y	Y	N
Zm00001eb363220	cytokinin oxidase 3	Y	Y	Y	Y
Zm00001eb122110	gigantea2	Y	Y	Y	N
Zm00001eb419190	glutathione transferase22	Y	N	N	Y
Zm00001eb413300	polyphenol oxidase1	Y	N	N	Y
Zm00001eb101050	carbonic anhydrase4	Y	N	Y	N
Zm00001eb196180	transporter of mugineic acid2	Y	N	N	Y
Zm00001eb131500	abscisic acid stress ripening9	Y	N	N	Y
Zm00001eb130570		N	Y	N	Y
Zm00001eb318570		Y	Y	Y	Y
Zm00001eb417440	calcineurin B-like-interacting protein kinase17	Y	Y	Y	N
Zm00001eb003730	tonoplast intrinsic protein1	Y	N	N	Y
Zm00001eb242800		Y	N	N	Y
Zm00001eb318470		Y	N	N	Y
Zm00001eb387370	MYB-transcription factor 112	Y	N	N	Y
Zm00001eb022380		N	Y	N	Y
Zm00001eb101450		Y	Y	Y	N
Zm00001eb004670	HSF-transcription factor 13	Y	Y	Y	N
Zm00001eb011930	heat shock protein11	Y	Y	Y	N
Zm00001eb393250		Y	Y	Y	N
Zm00001eb296230	3-ketoacyl-CoA synthase16	Y	Y	Y	N
Zm00001eb300060		Y	Y	Y	N
