# Supplementary material for: Stress-responsive transcription factor families are key components of the core abiotic stress response in maize
Source: G3 (Bethesda). 2025 Oct 14;15(12):jkaf223. doi: 10.1093/g3journal/jkaf223 (PMC12693616; doi:10.1093/g3journal/jkaf223)
Supplement: jkaf223_Supplementary_Data [file jkaf223_supplementary_data.zip › Supplemental_dataset2_G3-2025-405883.xlsx]

## Sheet: M0
Zm00001eb000050
Zm00001eb000060
Zm00001eb000070
Zm00001eb000080
Zm00001eb000140
Zm00001eb000170
Zm00001eb000190
Zm00001eb000210
Zm00001eb000220
Zm00001eb000250
Zm00001eb000270
Zm00001eb000300
Zm00001eb000310
Zm00001eb000320
Zm00001eb000340
Zm00001eb000360
Zm00001eb000480
Zm00001eb000520
Zm00001eb000550
Zm00001eb000560
Zm00001eb000590
Zm00001eb000640
Zm00001eb000720
Zm00001eb000780
Zm00001eb000790
Zm00001eb000800
Zm00001eb000820
Zm00001eb000850
Zm00001eb000860
Zm00001eb000870
Zm00001eb000930
Zm00001eb001000
Zm00001eb001040
Zm00001eb001050
Zm00001eb001110
Zm00001eb001180
Zm00001eb001290
Zm00001eb001350
Zm00001eb001410
Zm00001eb001420
Zm00001eb001430
Zm00001eb001470
Zm00001eb001480
Zm00001eb001570
Zm00001eb001620
Zm00001eb001660
Zm00001eb001680
Zm00001eb001700
Zm00001eb001790
Zm00001eb001800
Zm00001eb001860
Zm00001eb001870
Zm00001eb002000
Zm00001eb002020
Zm00001eb002050
Zm00001eb002060
Zm00001eb002070
Zm00001eb002150
Zm00001eb002200
Zm00001eb002210
Zm00001eb002290
Zm00001eb002330
Zm00001eb002340
Zm00001eb002410
Zm00001eb002430
Zm00001eb002450
Zm00001eb002460
Zm00001eb002490
Zm00001eb002530
Zm00001eb002540
Zm00001eb002550
Zm00001eb002620
Zm00001eb002650
Zm00001eb002660
Zm00001eb002690
Zm00001eb002770
Zm00001eb002870
Zm00001eb002880
Zm00001eb002910
Zm00001eb002940
Zm00001eb002980
Zm00001eb002990
Zm00001eb003000
Zm00001eb003010
Zm00001eb003060
Zm00001eb003070
Zm00001eb003120
Zm00001eb003230
Zm00001eb003240
Zm00001eb003350
Zm00001eb003370
Zm00001eb003490
Zm00001eb003510
Zm00001eb003550
Zm00001eb003570
Zm00001eb003580
Zm00001eb003770
Zm00001eb003810
Zm00001eb003830
Zm00001eb003840
Zm00001eb003900
Zm00001eb003940
Zm00001eb004070
Zm00001eb004090
Zm00001eb004130
Zm00001eb004160
Zm00001eb004170
Zm00001eb004190
Zm00001eb004350
Zm00001eb004360
Zm00001eb004400
Zm00001eb004440
Zm00001eb004480
Zm00001eb004490
Zm00001eb004500
Zm00001eb004550
Zm00001eb004560
Zm00001eb004570
Zm00001eb004590
Zm00001eb004660
Zm00001eb004770
Zm00001eb004890
Zm00001eb004920
Zm00001eb004940
Zm00001eb004990
Zm00001eb005000
Zm00001eb005020
Zm00001eb005070
Zm00001eb005220
Zm00001eb005230
Zm00001eb005240
Zm00001eb005280
Zm00001eb005340
Zm00001eb005360
Zm00001eb005400
Zm00001eb005630
Zm00001eb005660
Zm00001eb005800
Zm00001eb005920
Zm00001eb005970
Zm00001eb006040
Zm00001eb006060
Zm00001eb006070
Zm00001eb006090
Zm00001eb006110
Zm00001eb006270
Zm00001eb006280
Zm00001eb006310
Zm00001eb006320
Zm00001eb006330
Zm00001eb006340
Zm00001eb006390
Zm00001eb006460
Zm00001eb006520
Zm00001eb006550
Zm00001eb006560
Zm00001eb006570
Zm00001eb006660
Zm00001eb006760
Zm00001eb006860
Zm00001eb006880
Zm00001eb006910
Zm00001eb006920
Zm00001eb007010
Zm00001eb007030
Zm00001eb007040
Zm00001eb007050
Zm00001eb007090
Zm00001eb007100
Zm00001eb007110
Zm00001eb007180
Zm00001eb007220
Zm00001eb007250
Zm00001eb007270
Zm00001eb007320
Zm00001eb007490
Zm00001eb007500
Zm00001eb007540
Zm00001eb007550
Zm00001eb007570
Zm00001eb007600
Zm00001eb007670
Zm00001eb007680
Zm00001eb007690
Zm00001eb007700
Zm00001eb007780
Zm00001eb007820
Zm00001eb007930
Zm00001eb008000
Zm00001eb008050
Zm00001eb008220
Zm00001eb008290
Zm00001eb008310
Zm00001eb008330
Zm00001eb008340
Zm00001eb008440
Zm00001eb008550
Zm00001eb008570
Zm00001eb008580
Zm00001eb008590
Zm00001eb008600
Zm00001eb008620
Zm00001eb008650
Zm00001eb008670
Zm00001eb008700
Zm00001eb008710
Zm00001eb008720
Zm00001eb008750
Zm00001eb008780
Zm00001eb008880
Zm00001eb008890
Zm00001eb008900
Zm00001eb008950
Zm00001eb008960
Zm00001eb009000
Zm00001eb009020
Zm00001eb009060
Zm00001eb009100
Zm00001eb009110
Zm00001eb009120
Zm00001eb009160
Zm00001eb009170
Zm00001eb009230
Zm00001eb009260
Zm00001eb009270
Zm00001eb009310
Zm00001eb009320
Zm00001eb009370
Zm00001eb009420
Zm00001eb009480
Zm00001eb009490
Zm00001eb009550
Zm00001eb009590
Zm00001eb009620
Zm00001eb009700
Zm00001eb009730
Zm00001eb009800
Zm00001eb009810
Zm00001eb009820
Zm00001eb009840
Zm00001eb009880
Zm00001eb009890
Zm00001eb009960
Zm00001eb009990
Zm00001eb010030
Zm00001eb010130
Zm00001eb010150
Zm00001eb010190
Zm00001eb010250
Zm00001eb010260
Zm00001eb010280
Zm00001eb010310
Zm00001eb010330
Zm00001eb010350
Zm00001eb010390
Zm00001eb010500
Zm00001eb010600
Zm00001eb010620
Zm00001eb010650
Zm00001eb010750
Zm00001eb010780
Zm00001eb010790
Zm00001eb010810
Zm00001eb010820
Zm00001eb010840
Zm00001eb010900
Zm00001eb011010
Zm00001eb011020
Zm00001eb011060
Zm00001eb011150
Zm00001eb011170
Zm00001eb011180
Zm00001eb011190
Zm00001eb011250
Zm00001eb011290
Zm00001eb011300
Zm00001eb011310
Zm00001eb011350
Zm00001eb011410
Zm00001eb011450
Zm00001eb011630
Zm00001eb011650
Zm00001eb011670
Zm00001eb011750
Zm00001eb011780
Zm00001eb011800
Zm00001eb011810
Zm00001eb011820
Zm00001eb011860
Zm00001eb011870
Zm00001eb011980
Zm00001eb011990
Zm00001eb012070
Zm00001eb012100
Zm00001eb012140
Zm00001eb012150
Zm00001eb012220
Zm00001eb012280
Zm00001eb012290
Zm00001eb012320
Zm00001eb012430
Zm00001eb012540
Zm00001eb012590
Zm00001eb012650
Zm00001eb012670
Zm00001eb012760
Zm00001eb012790
Zm00001eb012890
Zm00001eb012970
Zm00001eb013000
Zm00001eb013140
Zm00001eb013170
Zm00001eb013220
Zm00001eb013230
Zm00001eb013240
Zm00001eb013300
Zm00001eb013350
Zm00001eb013430
Zm00001eb013510
Zm00001eb013550
Zm00001eb013630
Zm00001eb013660
Zm00001eb013700
Zm00001eb013720
Zm00001eb013730
Zm00001eb013740
Zm00001eb013840
Zm00001eb013870
Zm00001eb013940
Zm00001eb013970
Zm00001eb014030
Zm00001eb014440
Zm00001eb014580
Zm00001eb014640
Zm00001eb014730
Zm00001eb014740
Zm00001eb014750
Zm00001eb014780
Zm00001eb014820
Zm00001eb014840
Zm00001eb014850
Zm00001eb014860
Zm00001eb014870
Zm00001eb014900
Zm00001eb014970
Zm00001eb015020
Zm00001eb015030
Zm00001eb015040
Zm00001eb015060
Zm00001eb015110
Zm00001eb015140
Zm00001eb015170
Zm00001eb015210
Zm00001eb015290
Zm00001eb015310
Zm00001eb015340
Zm00001eb015350
Zm00001eb015370
Zm00001eb015400
Zm00001eb015410
Zm00001eb015440
Zm00001eb015540
Zm00001eb015560
Zm00001eb015580
Zm00001eb015590
Zm00001eb015600
Zm00001eb015610
Zm00001eb015660
Zm00001eb015670
Zm00001eb015730
Zm00001eb015740
Zm00001eb015750
Zm00001eb015820
Zm00001eb015840
Zm00001eb015860
Zm00001eb015910
Zm00001eb015920
Zm00001eb015960
Zm00001eb015990
Zm00001eb016000
Zm00001eb016050
Zm00001eb016060
Zm00001eb016120
Zm00001eb016180
Zm00001eb016190
Zm00001eb016240
Zm00001eb016250
Zm00001eb016260
Zm00001eb016300
Zm00001eb016370
Zm00001eb016410
Zm00001eb016420
Zm00001eb016440
Zm00001eb016460
Zm00001eb016520
Zm00001eb016540
Zm00001eb016640
Zm00001eb016650
Zm00001eb016660
Zm00001eb016670
Zm00001eb016680
Zm00001eb016700
Zm00001eb016710
Zm00001eb016760
Zm00001eb016800
Zm00001eb016810
Zm00001eb016860
Zm00001eb016940
Zm00001eb016980
Zm00001eb016990
Zm00001eb017000
Zm00001eb017020
Zm00001eb017050
Zm00001eb017060
Zm00001eb017080
Zm00001eb017130
Zm00001eb017260
Zm00001eb017310
Zm00001eb017320
Zm00001eb017340
Zm00001eb017360
Zm00001eb017410
Zm00001eb017430
Zm00001eb017460
Zm00001eb017500
Zm00001eb017510
Zm00001eb017520
Zm00001eb017560
Zm00001eb017590
Zm00001eb017610
Zm00001eb017710
Zm00001eb017720
Zm00001eb017780
Zm00001eb017820
Zm00001eb017850
Zm00001eb017870
Zm00001eb017910
Zm00001eb017970
Zm00001eb018010
Zm00001eb018030
Zm00001eb018060
Zm00001eb018090
Zm00001eb018110
Zm00001eb018140
Zm00001eb018150
Zm00001eb018220
Zm00001eb018340
Zm00001eb018350
Zm00001eb018360
Zm00001eb018410
Zm00001eb018430
Zm00001eb018450
Zm00001eb018460
Zm00001eb018490
Zm00001eb018520
Zm00001eb018600
Zm00001eb018610
Zm00001eb018810
Zm00001eb018880
Zm00001eb018940
Zm00001eb018970
Zm00001eb019040
Zm00001eb019060
Zm00001eb019070
Zm00001eb019080
Zm00001eb019200
Zm00001eb019210
Zm00001eb019260
Zm00001eb019290
Zm00001eb019330
Zm00001eb019350
Zm00001eb019370
Zm00001eb019470
Zm00001eb019520
Zm00001eb019530
Zm00001eb019580
Zm00001eb019630
Zm00001eb019650
Zm00001eb019690
Zm00001eb019710
Zm00001eb019760
Zm00001eb019770
Zm00001eb019800
Zm00001eb019900
Zm00001eb019970
Zm00001eb020000
Zm00001eb020100
Zm00001eb020120
Zm00001eb020130
Zm00001eb020150
Zm00001eb020160
Zm00001eb020190
Zm00001eb020230
Zm00001eb020260
Zm00001eb020360
Zm00001eb020370
Zm00001eb020380
Zm00001eb020390
Zm00001eb020400
Zm00001eb020420
Zm00001eb020440
Zm00001eb020720
Zm00001eb020780
Zm00001eb020810
Zm00001eb020860
Zm00001eb020870
Zm00001eb020920
Zm00001eb020980
Zm00001eb021000
Zm00001eb021020
Zm00001eb021100
Zm00001eb021140
Zm00001eb021210
Zm00001eb021240
Zm00001eb021260
Zm00001eb021270
Zm00001eb021280
Zm00001eb021300
Zm00001eb021320
Zm00001eb021440
Zm00001eb021510
Zm00001eb021650
Zm00001eb021660
Zm00001eb021670
Zm00001eb021760
Zm00001eb021820
Zm00001eb021850
Zm00001eb021880
Zm00001eb021900
Zm00001eb021910
Zm00001eb021940
Zm00001eb021980
Zm00001eb022010
Zm00001eb022020
Zm00001eb022080
Zm00001eb022130
Zm00001eb022160
Zm00001eb022170
Zm00001eb022180
Zm00001eb022190
Zm00001eb022200
Zm00001eb022210
Zm00001eb022390
Zm00001eb022400
Zm00001eb022440
Zm00001eb022640
Zm00001eb022680
Zm00001eb022740
Zm00001eb022800
Zm00001eb022810
Zm00001eb022820
Zm00001eb022830
Zm00001eb022880
Zm00001eb022910
Zm00001eb022920
Zm00001eb022930
Zm00001eb022940
Zm00001eb023150
Zm00001eb023200
Zm00001eb023230
Zm00001eb023270
Zm00001eb023300
Zm00001eb023310
Zm00001eb023370
Zm00001eb023450
Zm00001eb023480
Zm00001eb023500
Zm00001eb023560
Zm00001eb023620
Zm00001eb023660
Zm00001eb023760
Zm00001eb023780
Zm00001eb023860
Zm00001eb023870
Zm00001eb023880
Zm00001eb023920
Zm00001eb023990
Zm00001eb024160
Zm00001eb024170
Zm00001eb024200
Zm00001eb024210
Zm00001eb024220
Zm00001eb024250
Zm00001eb024270
Zm00001eb024320
Zm00001eb024350
Zm00001eb024410
Zm00001eb024430
Zm00001eb024470
Zm00001eb024560
Zm00001eb024600
Zm00001eb024640
Zm00001eb024790
Zm00001eb024820
Zm00001eb024850
Zm00001eb024870
Zm00001eb024890
Zm00001eb024920
Zm00001eb024950
Zm00001eb024970
Zm00001eb025000
Zm00001eb025010
Zm00001eb025040
Zm00001eb025110
Zm00001eb025120
Zm00001eb025260
Zm00001eb025280
Zm00001eb025330
Zm00001eb025340
Zm00001eb025410
Zm00001eb025420
Zm00001eb025440
Zm00001eb025450
Zm00001eb025470
Zm00001eb025500
Zm00001eb025550
Zm00001eb025620
Zm00001eb025630
Zm00001eb025650
Zm00001eb025720
Zm00001eb025730
Zm00001eb025750
Zm00001eb025760
Zm00001eb025800
Zm00001eb025890
Zm00001eb025920
Zm00001eb025950
Zm00001eb025970
Zm00001eb026030
Zm00001eb026040
Zm00001eb026050
Zm00001eb026100
Zm00001eb026140
Zm00001eb026170
Zm00001eb026200
Zm00001eb026210
Zm00001eb026230
Zm00001eb026260
Zm00001eb026290
Zm00001eb026300
Zm00001eb026330
Zm00001eb026340
Zm00001eb026360
Zm00001eb026370
Zm00001eb026390
Zm00001eb026410
Zm00001eb026560
Zm00001eb026600
Zm00001eb026610
Zm00001eb026650
Zm00001eb026660
Zm00001eb026710
Zm00001eb026770
Zm00001eb026800
Zm00001eb026810
Zm00001eb026880
Zm00001eb026890
Zm00001eb026970
Zm00001eb026980
Zm00001eb026990
Zm00001eb027070
Zm00001eb027120
Zm00001eb027130
Zm00001eb027200
Zm00001eb027210
Zm00001eb027250
Zm00001eb027260
Zm00001eb027300
Zm00001eb027320
Zm00001eb027330
Zm00001eb027340
Zm00001eb027380
Zm00001eb027400
Zm00001eb027410
Zm00001eb027430
Zm00001eb027480
Zm00001eb027500
Zm00001eb027530
Zm00001eb027550
Zm00001eb027570
Zm00001eb027590
Zm00001eb027600
Zm00001eb027700
Zm00001eb027750
Zm00001eb027770
Zm00001eb027800
Zm00001eb027830
Zm00001eb027880
Zm00001eb027930
Zm00001eb028000
Zm00001eb028070
Zm00001eb028110
Zm00001eb028150
Zm00001eb028210
Zm00001eb028250
Zm00001eb028260
Zm00001eb028270
Zm00001eb028280
Zm00001eb028290
Zm00001eb028450
Zm00001eb028460
Zm00001eb028530
Zm00001eb028540
Zm00001eb028560
Zm00001eb028570
Zm00001eb028610
Zm00001eb028620
Zm00001eb028710
Zm00001eb028750
Zm00001eb028800
Zm00001eb028840
Zm00001eb028910
Zm00001eb028990
Zm00001eb029010
Zm00001eb029070
Zm00001eb029110
Zm00001eb029240
Zm00001eb029250
Zm00001eb029350
Zm00001eb029370
Zm00001eb029400
Zm00001eb029510
Zm00001eb029530
Zm00001eb029550
Zm00001eb029580
Zm00001eb029680
Zm00001eb029750
Zm00001eb029780
Zm00001eb029830
Zm00001eb029880
Zm00001eb029900
Zm00001eb029920
Zm00001eb030010
Zm00001eb030050
Zm00001eb030150
Zm00001eb030220
Zm00001eb030250
Zm00001eb030300
Zm00001eb030310
Zm00001eb030360
Zm00001eb030390
Zm00001eb030410
Zm00001eb030420
Zm00001eb030490
Zm00001eb030540
Zm00001eb030570
Zm00001eb030590
Zm00001eb030600
Zm00001eb030620
Zm00001eb030630
Zm00001eb030650
Zm00001eb030660
Zm00001eb030670
Zm00001eb030760
Zm00001eb030830
Zm00001eb030850
Zm00001eb030870
Zm00001eb030950
Zm00001eb030980
Zm00001eb031040
Zm00001eb031070
Zm00001eb031100
Zm00001eb031110
Zm00001eb031120
Zm00001eb031130
Zm00001eb031200
Zm00001eb031210
Zm00001eb031220
Zm00001eb031280
Zm00001eb031300
Zm00001eb031340
Zm00001eb031370
Zm00001eb031400
Zm00001eb031430
Zm00001eb031520
Zm00001eb031600
Zm00001eb031630
Zm00001eb031640
Zm00001eb031730
Zm00001eb031780
Zm00001eb031800
Zm00001eb031810
Zm00001eb031890
Zm00001eb031910
Zm00001eb031930
Zm00001eb031940
Zm00001eb031960
Zm00001eb031970
Zm00001eb031980
Zm00001eb032030
Zm00001eb032100
Zm00001eb032110
Zm00001eb032180
Zm00001eb032240
Zm00001eb032330
Zm00001eb032620
Zm00001eb032700
Zm00001eb032720
Zm00001eb032740
Zm00001eb032780
Zm00001eb032840
Zm00001eb032850
Zm00001eb032970
Zm00001eb033010
Zm00001eb033040
Zm00001eb033100
Zm00001eb033230
Zm00001eb033240
Zm00001eb033310
Zm00001eb033320
Zm00001eb033330
Zm00001eb033360
Zm00001eb033370
Zm00001eb033380
Zm00001eb033400
Zm00001eb033460
Zm00001eb033500
Zm00001eb033510
Zm00001eb033550
Zm00001eb033590
Zm00001eb033630
Zm00001eb033670
Zm00001eb033680
Zm00001eb033700
Zm00001eb033800
Zm00001eb033820
Zm00001eb033860
Zm00001eb033880
Zm00001eb033900
Zm00001eb033910
Zm00001eb033950
Zm00001eb034000
Zm00001eb034010
Zm00001eb034030
Zm00001eb034040
Zm00001eb034080
Zm00001eb034090
Zm00001eb034100
Zm00001eb034170
Zm00001eb034310
Zm00001eb034350
Zm00001eb034360
Zm00001eb034410
Zm00001eb034480
Zm00001eb034520
Zm00001eb034540
Zm00001eb034550
Zm00001eb034610
Zm00001eb034640
Zm00001eb034650
Zm00001eb034680
Zm00001eb034690
Zm00001eb034710
Zm00001eb034750
Zm00001eb034910
Zm00001eb034940
Zm00001eb034960
Zm00001eb034990
Zm00001eb035080
Zm00001eb035110
Zm00001eb035130
Zm00001eb035140
Zm00001eb035160
Zm00001eb035230
Zm00001eb035260
Zm00001eb035300
Zm00001eb035310
Zm00001eb035320
Zm00001eb035370
Zm00001eb035390
Zm00001eb035420
Zm00001eb035500
Zm00001eb035520
Zm00001eb035570
Zm00001eb035610
Zm00001eb035640
Zm00001eb035650
Zm00001eb035660
Zm00001eb035670
Zm00001eb035700
Zm00001eb035730
Zm00001eb035740
Zm00001eb035790
Zm00001eb035800
Zm00001eb035810
Zm00001eb035820
Zm00001eb035840
Zm00001eb035860
Zm00001eb035900
Zm00001eb035950
Zm00001eb035960
Zm00001eb036070
Zm00001eb036100
Zm00001eb036110
Zm00001eb036140
Zm00001eb036180
Zm00001eb036210
Zm00001eb036230
Zm00001eb036250
Zm00001eb036270
Zm00001eb036280
Zm00001eb036300
Zm00001eb036360
Zm00001eb036370
Zm00001eb036480
Zm00001eb036570
Zm00001eb036600
Zm00001eb036680
Zm00001eb036690
Zm00001eb036700
Zm00001eb036750
Zm00001eb036780
Zm00001eb036840
Zm00001eb036890
Zm00001eb037010
Zm00001eb037020
Zm00001eb037030
Zm00001eb037050
Zm00001eb037110
Zm00001eb037140
Zm00001eb037160
Zm00001eb037170
Zm00001eb037180
Zm00001eb037260
Zm00001eb037270
Zm00001eb037330
Zm00001eb037410
Zm00001eb037420
Zm00001eb037470
Zm00001eb037500
Zm00001eb037560
Zm00001eb037580
Zm00001eb037590
Zm00001eb037660
Zm00001eb037680
Zm00001eb037750
Zm00001eb037790
Zm00001eb037870
Zm00001eb037880
Zm00001eb037930
Zm00001eb037970
Zm00001eb037990
Zm00001eb038010
Zm00001eb038040
Zm00001eb038060
Zm00001eb038160
Zm00001eb038220
Zm00001eb038300
Zm00001eb038400
Zm00001eb038440
Zm00001eb038470
Zm00001eb038480
Zm00001eb038490
Zm00001eb038510
Zm00001eb038540
Zm00001eb038570
Zm00001eb038600
Zm00001eb038640
Zm00001eb038670
Zm00001eb038750
Zm00001eb038760
Zm00001eb038870
Zm00001eb038940
Zm00001eb038950
Zm00001eb039250
Zm00001eb039330
Zm00001eb039340
Zm00001eb039370
Zm00001eb039400
Zm00001eb039660
Zm00001eb039740
Zm00001eb039760
Zm00001eb039770
Zm00001eb039780
Zm00001eb040030
Zm00001eb040080
Zm00001eb040100
Zm00001eb040150
Zm00001eb040160
Zm00001eb040250
Zm00001eb040320
Zm00001eb040360
Zm00001eb040370
Zm00001eb040380
Zm00001eb040390
Zm00001eb040410
Zm00001eb040420
Zm00001eb040430
Zm00001eb040440
Zm00001eb040540
Zm00001eb040550
Zm00001eb040560
Zm00001eb040630
Zm00001eb040640
Zm00001eb040660
Zm00001eb040700
Zm00001eb040740
Zm00001eb040770
Zm00001eb040790
Zm00001eb040830
Zm00001eb040860
Zm00001eb040880
Zm00001eb041070
Zm00001eb041230
Zm00001eb041240
Zm00001eb041250
Zm00001eb041370
Zm00001eb041420
Zm00001eb041470
Zm00001eb041500
Zm00001eb041520
Zm00001eb041570
Zm00001eb041600
Zm00001eb041660
Zm00001eb041680
Zm00001eb041750
Zm00001eb041880
Zm00001eb041900
Zm00001eb041930
Zm00001eb042000
Zm00001eb042040
Zm00001eb042050
Zm00001eb042060
Zm00001eb042100
Zm00001eb042110
Zm00001eb042130
Zm00001eb042200
Zm00001eb042240
Zm00001eb042260
Zm00001eb042270
Zm00001eb042420
Zm00001eb042470
Zm00001eb042490
Zm00001eb042510
Zm00001eb042570
Zm00001eb042590
Zm00001eb042620
Zm00001eb042720
Zm00001eb042730
Zm00001eb042840
Zm00001eb042870
Zm00001eb042880
Zm00001eb042890
Zm00001eb042910
Zm00001eb042980
Zm00001eb043150
Zm00001eb043190
Zm00001eb043250
Zm00001eb043300
Zm00001eb043360
Zm00001eb043420
Zm00001eb043430
Zm00001eb043460
Zm00001eb043470
Zm00001eb043500
Zm00001eb043520
Zm00001eb043570
Zm00001eb043590
Zm00001eb043640
Zm00001eb043720
Zm00001eb043730
Zm00001eb043780
Zm00001eb043860
Zm00001eb043920
Zm00001eb043970
Zm00001eb044040
Zm00001eb044130
Zm00001eb044160
Zm00001eb044290
Zm00001eb044300
Zm00001eb044310
Zm00001eb044330
Zm00001eb044340
Zm00001eb044380
Zm00001eb044390
Zm00001eb044410
Zm00001eb044430
Zm00001eb044450
Zm00001eb044480
Zm00001eb044510
Zm00001eb044530
Zm00001eb044550
Zm00001eb044560
Zm00001eb044630
Zm00001eb044640
Zm00001eb044710
Zm00001eb044760
Zm00001eb044770
Zm00001eb044780
Zm00001eb044800
Zm00001eb044840
Zm00001eb044860
Zm00001eb044870
Zm00001eb044920
Zm00001eb045040
Zm00001eb045220
Zm00001eb045230
Zm00001eb045300
Zm00001eb045310
Zm00001eb045380
Zm00001eb045510
Zm00001eb045600
Zm00001eb045660
Zm00001eb045680
Zm00001eb045740
Zm00001eb045760
Zm00001eb045770
Zm00001eb045810
Zm00001eb045870
Zm00001eb045890
Zm00001eb045900
Zm00001eb045970
Zm00001eb045990
Zm00001eb046060
Zm00001eb046070
Zm00001eb046090
Zm00001eb046110
Zm00001eb046120
Zm00001eb046150
Zm00001eb046180
Zm00001eb046190
Zm00001eb046200
Zm00001eb046260
Zm00001eb046280
Zm00001eb046330
Zm00001eb046350
Zm00001eb046450
Zm00001eb046530
Zm00001eb046540
Zm00001eb046650
Zm00001eb046710
Zm00001eb046760
Zm00001eb046780
Zm00001eb046790
Zm00001eb046860
Zm00001eb046930
Zm00001eb046940
Zm00001eb046950
Zm00001eb046970
Zm00001eb046980
Zm00001eb046990
Zm00001eb047030
Zm00001eb047040
Zm00001eb047050
Zm00001eb047110
Zm00001eb047190
Zm00001eb047210
Zm00001eb047230
Zm00001eb047280
Zm00001eb047300
Zm00001eb047310
Zm00001eb047350
Zm00001eb047470
Zm00001eb047500
Zm00001eb047570
Zm00001eb047610
Zm00001eb047640
Zm00001eb047710
Zm00001eb047720
Zm00001eb047790
Zm00001eb047810
Zm00001eb047840
Zm00001eb047870
Zm00001eb047920
Zm00001eb047990
Zm00001eb048010
Zm00001eb048050
Zm00001eb048060
Zm00001eb048070
Zm00001eb048210
Zm00001eb048220
Zm00001eb048270
Zm00001eb048280
Zm00001eb048290
Zm00001eb048300
Zm00001eb048330
Zm00001eb048340
Zm00001eb048410
Zm00001eb048420
Zm00001eb048460
Zm00001eb048480
Zm00001eb048490
Zm00001eb048500
Zm00001eb048550
Zm00001eb048600
Zm00001eb048660
Zm00001eb048720
Zm00001eb048940
Zm00001eb048970
Zm00001eb049060
Zm00001eb049070
Zm00001eb049170
Zm00001eb049210
Zm00001eb049240
Zm00001eb049270
Zm00001eb049290
Zm00001eb049300
Zm00001eb049310
Zm00001eb049320
Zm00001eb049340
Zm00001eb049370
Zm00001eb049380
Zm00001eb049410
Zm00001eb049490
Zm00001eb049540
Zm00001eb049590
Zm00001eb049610
Zm00001eb049650
Zm00001eb049670
Zm00001eb049710
Zm00001eb049730
Zm00001eb049780
Zm00001eb049790
Zm00001eb049840
Zm00001eb049880
Zm00001eb049890
Zm00001eb049910
Zm00001eb049980
Zm00001eb049990
Zm00001eb050000
Zm00001eb050020
Zm00001eb050030
Zm00001eb050220
Zm00001eb050280
Zm00001eb050340
Zm00001eb050350
Zm00001eb050430
Zm00001eb050470
Zm00001eb050530
Zm00001eb050560
Zm00001eb050570
Zm00001eb050580
Zm00001eb050650
Zm00001eb050670
Zm00001eb050680
Zm00001eb050860
Zm00001eb051100
Zm00001eb051140
Zm00001eb051150
Zm00001eb051200
Zm00001eb051220
Zm00001eb051240
Zm00001eb051250
Zm00001eb051280
Zm00001eb051300
Zm00001eb051330
Zm00001eb051390
Zm00001eb051410
Zm00001eb051470
Zm00001eb051490
Zm00001eb051510
Zm00001eb051520
Zm00001eb051530
Zm00001eb051580
Zm00001eb051600
Zm00001eb051610
Zm00001eb051650
Zm00001eb051680
Zm00001eb051690
Zm00001eb051710
Zm00001eb051750
Zm00001eb051760
Zm00001eb051800
Zm00001eb051810
Zm00001eb051830
Zm00001eb051860
Zm00001eb051870
Zm00001eb051880
Zm00001eb051890
Zm00001eb051980
Zm00001eb051990
Zm00001eb052040
Zm00001eb052110
Zm00001eb052120
Zm00001eb052190
Zm00001eb052230
Zm00001eb052260
Zm00001eb052280
Zm00001eb052290
Zm00001eb052460
Zm00001eb052500
Zm00001eb052510
Zm00001eb052630
Zm00001eb052680
Zm00001eb052720
Zm00001eb052790
Zm00001eb052850
Zm00001eb052860
Zm00001eb052870
Zm00001eb052880
Zm00001eb052930
Zm00001eb052940
Zm00001eb052960
Zm00001eb052970
Zm00001eb053010
Zm00001eb053020
Zm00001eb053200
Zm00001eb053280
Zm00001eb053290
Zm00001eb053300
Zm00001eb053310
Zm00001eb053350
Zm00001eb053370
Zm00001eb053400
Zm00001eb053410
Zm00001eb053460
Zm00001eb053480
Zm00001eb053510
Zm00001eb053520
Zm00001eb053550
Zm00001eb053580
Zm00001eb053660
Zm00001eb053670
Zm00001eb053800
Zm00001eb053830
Zm00001eb053860
Zm00001eb053870
Zm00001eb053900
Zm00001eb053920
Zm00001eb053930
Zm00001eb053940
Zm00001eb053960
Zm00001eb053990
Zm00001eb054010
Zm00001eb054040
Zm00001eb054090
Zm00001eb054120
Zm00001eb054170
Zm00001eb054190
Zm00001eb054200
Zm00001eb054210
Zm00001eb054240
Zm00001eb054270
Zm00001eb054310
Zm00001eb054320
Zm00001eb054330
Zm00001eb054350
Zm00001eb054370
Zm00001eb054400
Zm00001eb054410
Zm00001eb054490
Zm00001eb054540
Zm00001eb054570
Zm00001eb054600
Zm00001eb054610
Zm00001eb054650
Zm00001eb054670
Zm00001eb054690
Zm00001eb054750
Zm00001eb054820
Zm00001eb054830
Zm00001eb054870
Zm00001eb054900
Zm00001eb054910
Zm00001eb054940
Zm00001eb054990
Zm00001eb055010
Zm00001eb055050
Zm00001eb055070
Zm00001eb055120
Zm00001eb055130
Zm00001eb055170
Zm00001eb055180
Zm00001eb055230
Zm00001eb055300
Zm00001eb055360
Zm00001eb055450
Zm00001eb055460
Zm00001eb055480
Zm00001eb055540
Zm00001eb055550
Zm00001eb055620
Zm00001eb055630
Zm00001eb055660
Zm00001eb055670
Zm00001eb055690
Zm00001eb055800
Zm00001eb055820
Zm00001eb055860
Zm00001eb055880
Zm00001eb055890
Zm00001eb056080
Zm00001eb056130
Zm00001eb056220
Zm00001eb056350
Zm00001eb056360
Zm00001eb056470
Zm00001eb056480
Zm00001eb056520
Zm00001eb056530
Zm00001eb056540
Zm00001eb056630
Zm00001eb056640
Zm00001eb056650
Zm00001eb056720
Zm00001eb056730
Zm00001eb056800
Zm00001eb056860
Zm00001eb056880
Zm00001eb056920
Zm00001eb056940
Zm00001eb057030
Zm00001eb057050
Zm00001eb057060
Zm00001eb057100
Zm00001eb057110
Zm00001eb057140
Zm00001eb057180
Zm00001eb057200
Zm00001eb057210
Zm00001eb057260
Zm00001eb057360
Zm00001eb057410
Zm00001eb057430
Zm00001eb057460
Zm00001eb057470
Zm00001eb057490
Zm00001eb057510
Zm00001eb057530
Zm00001eb057630
Zm00001eb057640
Zm00001eb057730
Zm00001eb057740
Zm00001eb057790
Zm00001eb057840
Zm00001eb057850
Zm00001eb057910
Zm00001eb057930
Zm00001eb057980
Zm00001eb057990
Zm00001eb058040
Zm00001eb058050
Zm00001eb058070
Zm00001eb058080
Zm00001eb058090
Zm00001eb058120
Zm00001eb058130
Zm00001eb058170
Zm00001eb058180
Zm00001eb058230
Zm00001eb058270
Zm00001eb058320
Zm00001eb058330
Zm00001eb058410
Zm00001eb058450
Zm00001eb058500
Zm00001eb058540
Zm00001eb058550
Zm00001eb058630
Zm00001eb058890
Zm00001eb058920
Zm00001eb058930
Zm00001eb058940
Zm00001eb059010
Zm00001eb059080
Zm00001eb059140
Zm00001eb059170
Zm00001eb059210
Zm00001eb059230
Zm00001eb059320
Zm00001eb059410
Zm00001eb059520
Zm00001eb059590
Zm00001eb059650
Zm00001eb059710
Zm00001eb059810
Zm00001eb059830
Zm00001eb059860
Zm00001eb059870
Zm00001eb059950
Zm00001eb059980
Zm00001eb059990
Zm00001eb060010
Zm00001eb060070
Zm00001eb060090
Zm00001eb060160
Zm00001eb060200
Zm00001eb060260
Zm00001eb060310
Zm00001eb060410
Zm00001eb060540
Zm00001eb060630
Zm00001eb060670
Zm00001eb060690
Zm00001eb060710
Zm00001eb060760
Zm00001eb060770
Zm00001eb060780
Zm00001eb060810
Zm00001eb060830
Zm00001eb060860
Zm00001eb060930
Zm00001eb060940
Zm00001eb060980
Zm00001eb060990
Zm00001eb061080
Zm00001eb061090
Zm00001eb061140
Zm00001eb061150
Zm00001eb061170
Zm00001eb061180
Zm00001eb061190
Zm00001eb061240
Zm00001eb061250
Zm00001eb061260
Zm00001eb061270
Zm00001eb061290
Zm00001eb061310
Zm00001eb061370
Zm00001eb061400
Zm00001eb061430
Zm00001eb061450
Zm00001eb061470
Zm00001eb061490
Zm00001eb061500
Zm00001eb061520
Zm00001eb061610
Zm00001eb061640
Zm00001eb061650
Zm00001eb061800
Zm00001eb061810
Zm00001eb061830
Zm00001eb061870
Zm00001eb061880
Zm00001eb061900
Zm00001eb061910
Zm00001eb062000
Zm00001eb062010
Zm00001eb062020
Zm00001eb062070
Zm00001eb062080
Zm00001eb062140
Zm00001eb062170
Zm00001eb062220
Zm00001eb062270
Zm00001eb062310
Zm00001eb062350
Zm00001eb062410
Zm00001eb062420
Zm00001eb062460
Zm00001eb062480
Zm00001eb062490
Zm00001eb062520
Zm00001eb062550
Zm00001eb062580
Zm00001eb062630
Zm00001eb062650
Zm00001eb062700
Zm00001eb062720
Zm00001eb062730
Zm00001eb062760
Zm00001eb062790
Zm00001eb062830
Zm00001eb062870
Zm00001eb062940
Zm00001eb063050
Zm00001eb063130
Zm00001eb063180
Zm00001eb063190
Zm00001eb063200
Zm00001eb063210
Zm00001eb063260
Zm00001eb063280
Zm00001eb063390
Zm00001eb063420
Zm00001eb063470
Zm00001eb063600
Zm00001eb063620
Zm00001eb063680
Zm00001eb063700
Zm00001eb063710
Zm00001eb063760
Zm00001eb063780
Zm00001eb063820
Zm00001eb064010
Zm00001eb064030
Zm00001eb064060
Zm00001eb064100
Zm00001eb064140
Zm00001eb064160
Zm00001eb064170
Zm00001eb064180
Zm00001eb064210
Zm00001eb064310
Zm00001eb064320
Zm00001eb064380
Zm00001eb064410
Zm00001eb064520
Zm00001eb064560
Zm00001eb064630
Zm00001eb064660
Zm00001eb064680
Zm00001eb064710
Zm00001eb064800
Zm00001eb064810
Zm00001eb064820
Zm00001eb064830
Zm00001eb064860
Zm00001eb064940
Zm00001eb065070
Zm00001eb065080
Zm00001eb065090
Zm00001eb065260
Zm00001eb065280
Zm00001eb065290
Zm00001eb065320
Zm00001eb065470
Zm00001eb065510
Zm00001eb065530
Zm00001eb065540
Zm00001eb065570
Zm00001eb065580
Zm00001eb065720
Zm00001eb065730
Zm00001eb065770
Zm00001eb065820
Zm00001eb065940
Zm00001eb065950
Zm00001eb066010
Zm00001eb066020
Zm00001eb066090
Zm00001eb066100
Zm00001eb066130
Zm00001eb066140
Zm00001eb066180
Zm00001eb066230
Zm00001eb066330
Zm00001eb066370
Zm00001eb066400
Zm00001eb066410
Zm00001eb066420
Zm00001eb066510
Zm00001eb066550
Zm00001eb066590
Zm00001eb066600
Zm00001eb066660
Zm00001eb066680
Zm00001eb066700
Zm00001eb066720
Zm00001eb066730
Zm00001eb066780
Zm00001eb066800
Zm00001eb066810
Zm00001eb066900
Zm00001eb066940
Zm00001eb066960
Zm00001eb067010
Zm00001eb067030
Zm00001eb067040
Zm00001eb067120
Zm00001eb067160
Zm00001eb067190
Zm00001eb067200
Zm00001eb067240
Zm00001eb067340
Zm00001eb067370
Zm00001eb067410
Zm00001eb067450
Zm00001eb067460
Zm00001eb067470
Zm00001eb067490
Zm00001eb067500
Zm00001eb067520
Zm00001eb067530
Zm00001eb067560
Zm00001eb067580
Zm00001eb067600
Zm00001eb067610
Zm00001eb067690
Zm00001eb067720
Zm00001eb067750
Zm00001eb067760
Zm00001eb067780
Zm00001eb067800
Zm00001eb067810
Zm00001eb067880
Zm00001eb067930
Zm00001eb067970
Zm00001eb068080
Zm00001eb068100
Zm00001eb068130
Zm00001eb068220
Zm00001eb068240
Zm00001eb068290
Zm00001eb068340
Zm00001eb068360
Zm00001eb068370
Zm00001eb068420
Zm00001eb068500
Zm00001eb068520
Zm00001eb068570
Zm00001eb068580
Zm00001eb068590
Zm00001eb068640
Zm00001eb068670
Zm00001eb068790
Zm00001eb068810
Zm00001eb068820
Zm00001eb068890
Zm00001eb068940
Zm00001eb068960
Zm00001eb068980
Zm00001eb069070
Zm00001eb069120
Zm00001eb069160
Zm00001eb069190
Zm00001eb069230
Zm00001eb069270
Zm00001eb069300
Zm00001eb069360
Zm00001eb069390
Zm00001eb069420
Zm00001eb069460
Zm00001eb069490
Zm00001eb069500
Zm00001eb069530
Zm00001eb069540
Zm00001eb069550
Zm00001eb069580
Zm00001eb069590
Zm00001eb069610
Zm00001eb069620
Zm00001eb069670
Zm00001eb069720
Zm00001eb069770
Zm00001eb069780
Zm00001eb069840
Zm00001eb069860
Zm00001eb069870
Zm00001eb069890
Zm00001eb069900
Zm00001eb069920
Zm00001eb069930
Zm00001eb069970
Zm00001eb069990
Zm00001eb070000
Zm00001eb070030
Zm00001eb070050
Zm00001eb070060
Zm00001eb070110
Zm00001eb070130
Zm00001eb070180
Zm00001eb070190
Zm00001eb070270
Zm00001eb070310
Zm00001eb070320
Zm00001eb070400
Zm00001eb070520
Zm00001eb070580
Zm00001eb070620
Zm00001eb070670
Zm00001eb070680
Zm00001eb070690
Zm00001eb070700
Zm00001eb070730
Zm00001eb070750
Zm00001eb070770
Zm00001eb070800
Zm00001eb070810
Zm00001eb070820
Zm00001eb070860
Zm00001eb070890
Zm00001eb070910
Zm00001eb070920
Zm00001eb071010
Zm00001eb071070
Zm00001eb071150
Zm00001eb071180
Zm00001eb071220
Zm00001eb071280
Zm00001eb071300
Zm00001eb071360
Zm00001eb071390
Zm00001eb071410
Zm00001eb071460
Zm00001eb071490
Zm00001eb071550
Zm00001eb071610
Zm00001eb071700
Zm00001eb071720
Zm00001eb071730
Zm00001eb071780
Zm00001eb071820
Zm00001eb071920
Zm00001eb071930
Zm00001eb071940
Zm00001eb071960
Zm00001eb072040
Zm00001eb072070
Zm00001eb072080
Zm00001eb072100
Zm00001eb072110
Zm00001eb072120
Zm00001eb072240
Zm00001eb072460
Zm00001eb072510
Zm00001eb072520
Zm00001eb072570
Zm00001eb072780
Zm00001eb072790
Zm00001eb072830
Zm00001eb072870
Zm00001eb072890
Zm00001eb072950
Zm00001eb073000
Zm00001eb073010
Zm00001eb073080
Zm00001eb073130
Zm00001eb073150
Zm00001eb073170
Zm00001eb073200
Zm00001eb073220
Zm00001eb073240
Zm00001eb073310
Zm00001eb073360
Zm00001eb073390
Zm00001eb073430
Zm00001eb073480
Zm00001eb073490
Zm00001eb073510
Zm00001eb073520
Zm00001eb073540
Zm00001eb073580
Zm00001eb073610
Zm00001eb073690
Zm00001eb073730
Zm00001eb073760
Zm00001eb073780
Zm00001eb073850
Zm00001eb073870
Zm00001eb073880
Zm00001eb073900
Zm00001eb073930
Zm00001eb074060
Zm00001eb074070
Zm00001eb074080
Zm00001eb074140
Zm00001eb074150
Zm00001eb074180
Zm00001eb074190
Zm00001eb074200
Zm00001eb074240
Zm00001eb074270
Zm00001eb074340
Zm00001eb074410
Zm00001eb074430
Zm00001eb074440
Zm00001eb074520
Zm00001eb074580
Zm00001eb074650
Zm00001eb074680
Zm00001eb074690
Zm00001eb074710
Zm00001eb074820
Zm00001eb074890
Zm00001eb074930
Zm00001eb074960
Zm00001eb074970
Zm00001eb074990
Zm00001eb075030
Zm00001eb075050
Zm00001eb075060
Zm00001eb075110
Zm00001eb075120
Zm00001eb075150
Zm00001eb075160
Zm00001eb075240
Zm00001eb075320
Zm00001eb075380
Zm00001eb075390
Zm00001eb075460
Zm00001eb075500
Zm00001eb075530
Zm00001eb075570
Zm00001eb075600
Zm00001eb075610
Zm00001eb075670
Zm00001eb075750
Zm00001eb075780
Zm00001eb075820
Zm00001eb075830
Zm00001eb075850
Zm00001eb075930
Zm00001eb075980
Zm00001eb075990
Zm00001eb076140
Zm00001eb076320
Zm00001eb076340
Zm00001eb076410
Zm00001eb076440
Zm00001eb076460
Zm00001eb076490
Zm00001eb076510
Zm00001eb076530
Zm00001eb076540
Zm00001eb076550
Zm00001eb076570
Zm00001eb076610
Zm00001eb076650
Zm00001eb076730
Zm00001eb076780
Zm00001eb076790
Zm00001eb076800
Zm00001eb076890
Zm00001eb076910
Zm00001eb076930
Zm00001eb077110
Zm00001eb077210
Zm00001eb077270
Zm00001eb077340
Zm00001eb077350
Zm00001eb077360
Zm00001eb077380
Zm00001eb077470
Zm00001eb077500
Zm00001eb077510
Zm00001eb077530
Zm00001eb077560
Zm00001eb077580
Zm00001eb077640
Zm00001eb077650
Zm00001eb077720
Zm00001eb077750
Zm00001eb077760
Zm00001eb077790
Zm00001eb077810
Zm00001eb077900
Zm00001eb078000
Zm00001eb078080
Zm00001eb078100
Zm00001eb078110
Zm00001eb078140
Zm00001eb078170
Zm00001eb078200
Zm00001eb078220
Zm00001eb078300
Zm00001eb078330
Zm00001eb078350
Zm00001eb078360
Zm00001eb078390
Zm00001eb078410
Zm00001eb078420
Zm00001eb078430
Zm00001eb078450
Zm00001eb078520
Zm00001eb078540
Zm00001eb078590
Zm00001eb078600
Zm00001eb078650
Zm00001eb078690
Zm00001eb078720
Zm00001eb078730
Zm00001eb078740
Zm00001eb078780
Zm00001eb078800
Zm00001eb078810
Zm00001eb078820
Zm00001eb078830
Zm00001eb078840
Zm00001eb078850
Zm00001eb078900
Zm00001eb078950
Zm00001eb078960
Zm00001eb078980
Zm00001eb078990
Zm00001eb079080
Zm00001eb079130
Zm00001eb079200
Zm00001eb079230
Zm00001eb079260
Zm00001eb079280
Zm00001eb079290
Zm00001eb079450
Zm00001eb079460
Zm00001eb079510
Zm00001eb079530
Zm00001eb079590
Zm00001eb079630
Zm00001eb079640
Zm00001eb079680
Zm00001eb079710
Zm00001eb079730
Zm00001eb079740
Zm00001eb079920
Zm00001eb079930
Zm00001eb079940
Zm00001eb079960
Zm00001eb079970
Zm00001eb080060
Zm00001eb080120
Zm00001eb080180
Zm00001eb080240
Zm00001eb080250
Zm00001eb080270
Zm00001eb080280
Zm00001eb080310
Zm00001eb080360
Zm00001eb080370
Zm00001eb080440
Zm00001eb080490
[truncated: 8,959 more rows]

## Sheet: M1
Zm00001eb007750
Zm00001eb008480
Zm00001eb011620
Zm00001eb012870
Zm00001eb015900
Zm00001eb017690
Zm00001eb018210
Zm00001eb024440
Zm00001eb025670
Zm00001eb025700
Zm00001eb032010
Zm00001eb032860
Zm00001eb032870
Zm00001eb041620
Zm00001eb043270
Zm00001eb043600
Zm00001eb044600
Zm00001eb046700
Zm00001eb046850
Zm00001eb049800
Zm00001eb050740
Zm00001eb055200
Zm00001eb055320
Zm00001eb058420
Zm00001eb058570
Zm00001eb071600
Zm00001eb072840
Zm00001eb073300
Zm00001eb075300
Zm00001eb078530
Zm00001eb084670
Zm00001eb088630
Zm00001eb088930
Zm00001eb094940
Zm00001eb097000
Zm00001eb101950
Zm00001eb102770
Zm00001eb103820
Zm00001eb104340
Zm00001eb106570
Zm00001eb108420
Zm00001eb109900
Zm00001eb112310
Zm00001eb120240
Zm00001eb120760
Zm00001eb121890
Zm00001eb141790
Zm00001eb147060
Zm00001eb149920
Zm00001eb155910
Zm00001eb156700
Zm00001eb160500
Zm00001eb162740
Zm00001eb163370
Zm00001eb164040
Zm00001eb166210
Zm00001eb166940
Zm00001eb170730
Zm00001eb171000
Zm00001eb171100
Zm00001eb171240
Zm00001eb179830
Zm00001eb180800
Zm00001eb182620
Zm00001eb186700
Zm00001eb198830
Zm00001eb199960
Zm00001eb200080
Zm00001eb200680
Zm00001eb201450
Zm00001eb201480
Zm00001eb205490
Zm00001eb206590
Zm00001eb208100
Zm00001eb217170
Zm00001eb217330
Zm00001eb222490
Zm00001eb227560
Zm00001eb227690
Zm00001eb230410
Zm00001eb230440
Zm00001eb230510
Zm00001eb233350
Zm00001eb233490
Zm00001eb234610
Zm00001eb235170
Zm00001eb242230
Zm00001eb243260
Zm00001eb245700
Zm00001eb245970
Zm00001eb249680
Zm00001eb252760
Zm00001eb254500
Zm00001eb255900
Zm00001eb257850
Zm00001eb259110
Zm00001eb263120
Zm00001eb273390
Zm00001eb283300
Zm00001eb286290
Zm00001eb287340
Zm00001eb289280
Zm00001eb289530
Zm00001eb292780
Zm00001eb293170
Zm00001eb293610
Zm00001eb297740
Zm00001eb298470
Zm00001eb304750
Zm00001eb305370
Zm00001eb314680
Zm00001eb314830
Zm00001eb317590
Zm00001eb318310
Zm00001eb319380
Zm00001eb321340
Zm00001eb321370
Zm00001eb324570
Zm00001eb325600
Zm00001eb328330
Zm00001eb329430
Zm00001eb331950
Zm00001eb337070
Zm00001eb337650
Zm00001eb337940
Zm00001eb341530
Zm00001eb342910
Zm00001eb344220
Zm00001eb349040
Zm00001eb349470
Zm00001eb357370
Zm00001eb359970
Zm00001eb360130
Zm00001eb360710
Zm00001eb362710
Zm00001eb369980
Zm00001eb370140
Zm00001eb370470
Zm00001eb371270
Zm00001eb375410
Zm00001eb381710
Zm00001eb384300
Zm00001eb393000
Zm00001eb394360
Zm00001eb397160
Zm00001eb397170
Zm00001eb398010
Zm00001eb401910
Zm00001eb403420
Zm00001eb404740
Zm00001eb407520
Zm00001eb409400
Zm00001eb414180
Zm00001eb414950
Zm00001eb420360
Zm00001eb422860
Zm00001eb426150
Zm00001eb429120
Zm00001eb442390

## Sheet: M2
Zm00001eb000230
Zm00001eb001060
Zm00001eb001780
Zm00001eb002100
Zm00001eb002480
Zm00001eb002590
Zm00001eb003170
Zm00001eb003480
Zm00001eb003880
Zm00001eb003890
Zm00001eb003950
Zm00001eb004040
Zm00001eb004420
Zm00001eb004630
Zm00001eb005770
Zm00001eb005780
Zm00001eb006480
Zm00001eb006510
Zm00001eb006890
Zm00001eb006900
Zm00001eb006940
Zm00001eb007060
Zm00001eb007300
Zm00001eb007590
Zm00001eb007630
Zm00001eb007760
Zm00001eb008070
Zm00001eb008470
Zm00001eb008660
Zm00001eb009540
Zm00001eb009580
Zm00001eb009770
Zm00001eb009980
Zm00001eb010140
Zm00001eb010230
Zm00001eb010480
Zm00001eb010860
Zm00001eb011220
Zm00001eb011730
Zm00001eb011910
Zm00001eb012040
Zm00001eb012060
Zm00001eb012210
Zm00001eb012380
Zm00001eb012780
Zm00001eb012900
Zm00001eb012980
Zm00001eb013070
Zm00001eb013100
Zm00001eb013270
Zm00001eb013590
Zm00001eb014080
Zm00001eb014180
Zm00001eb014600
Zm00001eb014630
Zm00001eb014890
Zm00001eb015050
Zm00001eb015150
Zm00001eb015230
Zm00001eb015240
Zm00001eb015380
Zm00001eb015570
Zm00001eb015630
Zm00001eb016020
Zm00001eb016290
Zm00001eb016740
Zm00001eb016850
Zm00001eb017200
Zm00001eb017400
Zm00001eb017660
Zm00001eb017790
Zm00001eb017860
Zm00001eb017920
Zm00001eb018170
Zm00001eb018180
Zm00001eb018440
Zm00001eb018670
Zm00001eb018700
Zm00001eb018870
Zm00001eb018930
Zm00001eb019250
Zm00001eb019460
Zm00001eb019700
Zm00001eb019780
Zm00001eb019840
Zm00001eb020180
Zm00001eb020350
Zm00001eb020690
Zm00001eb020950
Zm00001eb020970
Zm00001eb021380
Zm00001eb021690
Zm00001eb021700
Zm00001eb021990
Zm00001eb022000
Zm00001eb022120
Zm00001eb023120
Zm00001eb023290
Zm00001eb023910
Zm00001eb024180
Zm00001eb024230
Zm00001eb024380
Zm00001eb024620
Zm00001eb025050
Zm00001eb025560
Zm00001eb025780
Zm00001eb026120
Zm00001eb026420
Zm00001eb026570
Zm00001eb026740
Zm00001eb026820
Zm00001eb027020
Zm00001eb027150
Zm00001eb027690
Zm00001eb027790
Zm00001eb027900
Zm00001eb027920
Zm00001eb028160
Zm00001eb028860
Zm00001eb029460
Zm00001eb029960
Zm00001eb029970
Zm00001eb030170
Zm00001eb030730
Zm00001eb030970
Zm00001eb031330
Zm00001eb031880
Zm00001eb031950
Zm00001eb032230
Zm00001eb032340
Zm00001eb032550
Zm00001eb032990
Zm00001eb033000
Zm00001eb033190
Zm00001eb033480
Zm00001eb033580
Zm00001eb033790
Zm00001eb035020
Zm00001eb036000
Zm00001eb036330
Zm00001eb037060
Zm00001eb037380
Zm00001eb038920
Zm00001eb039410
Zm00001eb039470
Zm00001eb039590
Zm00001eb040870
Zm00001eb040930
Zm00001eb041030
Zm00001eb041390
Zm00001eb041480
Zm00001eb041910
Zm00001eb042250
Zm00001eb042390
Zm00001eb042400
Zm00001eb042460
Zm00001eb042750
Zm00001eb042760
Zm00001eb042770
Zm00001eb042900
Zm00001eb043310
Zm00001eb043440
Zm00001eb043560
Zm00001eb043850
Zm00001eb044180
Zm00001eb044200
Zm00001eb044370
Zm00001eb044700
Zm00001eb044950
Zm00001eb045240
Zm00001eb045350
Zm00001eb045910
Zm00001eb046080
Zm00001eb046170
Zm00001eb046420
Zm00001eb046510
Zm00001eb046670
Zm00001eb046750
Zm00001eb046920
Zm00001eb047260
Zm00001eb047270
Zm00001eb047550
Zm00001eb048090
Zm00001eb048250
Zm00001eb048800
Zm00001eb048810
Zm00001eb048820
Zm00001eb048840
Zm00001eb048950
Zm00001eb049120
Zm00001eb049930
Zm00001eb050400
Zm00001eb050460
Zm00001eb050500
Zm00001eb050760
Zm00001eb050840
Zm00001eb052640
Zm00001eb052810
Zm00001eb053250
Zm00001eb053260
Zm00001eb053490
Zm00001eb053680
Zm00001eb054160
Zm00001eb054260
Zm00001eb054290
Zm00001eb054460
Zm00001eb054520
Zm00001eb055470
Zm00001eb055560
Zm00001eb055730
Zm00001eb055870
Zm00001eb055910
Zm00001eb055970
Zm00001eb056450
Zm00001eb056490
Zm00001eb056820
Zm00001eb057150
Zm00001eb057160
Zm00001eb057520
Zm00001eb057710
Zm00001eb058010
Zm00001eb058380
Zm00001eb058530
Zm00001eb058820
Zm00001eb058980
Zm00001eb059030
Zm00001eb059680
Zm00001eb060380
Zm00001eb060660
Zm00001eb060900
Zm00001eb061530
Zm00001eb061860
Zm00001eb061940
Zm00001eb062230
Zm00001eb062320
Zm00001eb062840
Zm00001eb063230
Zm00001eb063350
Zm00001eb063430
Zm00001eb063510
Zm00001eb064020
Zm00001eb064080
Zm00001eb064270
Zm00001eb064390
Zm00001eb064400
Zm00001eb064620
Zm00001eb064670
Zm00001eb065360
Zm00001eb065390
Zm00001eb065460
Zm00001eb065560
Zm00001eb065590
Zm00001eb065800
Zm00001eb066390
Zm00001eb066460
Zm00001eb066470
Zm00001eb066610
Zm00001eb066790
Zm00001eb066850
Zm00001eb067290
Zm00001eb067330
Zm00001eb067890
Zm00001eb067900
Zm00001eb067960
Zm00001eb068040
Zm00001eb068170
Zm00001eb068400
Zm00001eb068710
Zm00001eb069130
Zm00001eb069140
Zm00001eb069200
Zm00001eb069250
Zm00001eb069440
Zm00001eb069700
Zm00001eb070240
Zm00001eb070280
Zm00001eb070300
Zm00001eb070790
Zm00001eb070900
Zm00001eb071210
Zm00001eb071240
Zm00001eb071400
Zm00001eb071480
Zm00001eb072150
Zm00001eb073340
Zm00001eb073410
Zm00001eb073720
Zm00001eb073970
Zm00001eb074000
Zm00001eb074040
Zm00001eb074120
Zm00001eb074350
Zm00001eb074560
Zm00001eb074980
Zm00001eb075040
Zm00001eb075200
Zm00001eb075310
Zm00001eb075630
Zm00001eb075730
Zm00001eb076070
Zm00001eb076640
Zm00001eb076710
Zm00001eb076820
Zm00001eb076950
Zm00001eb077100
Zm00001eb077160
Zm00001eb077860
Zm00001eb077870
Zm00001eb078460
Zm00001eb079170
Zm00001eb079180
Zm00001eb079310
Zm00001eb079330
Zm00001eb079380
Zm00001eb079980
Zm00001eb080080
Zm00001eb080090
Zm00001eb080350
Zm00001eb080480
Zm00001eb080580
Zm00001eb080950
Zm00001eb081170
Zm00001eb081660
Zm00001eb081910
Zm00001eb082100
Zm00001eb082190
Zm00001eb082470
Zm00001eb082560
Zm00001eb082660
Zm00001eb082670
Zm00001eb082760
Zm00001eb082790
Zm00001eb082840
Zm00001eb083420
Zm00001eb083550
Zm00001eb084290
Zm00001eb084540
Zm00001eb084570
Zm00001eb084660
Zm00001eb084750
Zm00001eb085200
Zm00001eb085240
Zm00001eb085310
Zm00001eb085320
Zm00001eb085380
Zm00001eb085460
Zm00001eb085680
Zm00001eb087080
Zm00001eb087130
Zm00001eb088330
Zm00001eb089160
Zm00001eb089470
Zm00001eb089480
Zm00001eb089660
Zm00001eb089800
Zm00001eb089840
Zm00001eb090170
Zm00001eb090200
Zm00001eb090920
Zm00001eb091200
Zm00001eb091350
Zm00001eb091920
Zm00001eb093420
Zm00001eb093630
Zm00001eb093770
Zm00001eb093800
Zm00001eb094060
Zm00001eb094480
Zm00001eb094760
Zm00001eb094770
Zm00001eb094860
Zm00001eb094910
Zm00001eb095500
Zm00001eb095600
Zm00001eb096030
Zm00001eb096370
Zm00001eb096530
Zm00001eb097200
Zm00001eb097220
Zm00001eb097290
Zm00001eb097670
Zm00001eb097780
Zm00001eb097800
Zm00001eb098100
Zm00001eb098220
Zm00001eb098280
Zm00001eb098490
Zm00001eb098610
Zm00001eb099120
Zm00001eb099440
Zm00001eb099970
Zm00001eb100180
Zm00001eb100190
Zm00001eb100250
Zm00001eb100260
Zm00001eb100770
Zm00001eb100820
Zm00001eb101050
Zm00001eb101080
Zm00001eb101500
Zm00001eb101780
Zm00001eb101980
Zm00001eb102920
Zm00001eb103340
Zm00001eb103380
Zm00001eb103390
Zm00001eb103400
Zm00001eb103480
Zm00001eb103760
Zm00001eb103900
Zm00001eb104070
Zm00001eb104610
Zm00001eb104680
Zm00001eb104730
Zm00001eb104970
Zm00001eb104990
Zm00001eb105340
Zm00001eb105530
Zm00001eb105760
Zm00001eb105850
Zm00001eb106320
Zm00001eb106930
Zm00001eb107000
Zm00001eb107640
Zm00001eb107810
Zm00001eb107850
Zm00001eb108440
Zm00001eb108640
Zm00001eb108760
Zm00001eb108920
Zm00001eb108930
Zm00001eb108960
Zm00001eb109340
Zm00001eb109570
Zm00001eb109770
Zm00001eb109800
Zm00001eb110150
Zm00001eb110300
Zm00001eb110370
Zm00001eb110390
Zm00001eb110520
Zm00001eb110710
Zm00001eb110910
Zm00001eb111020
Zm00001eb111070
Zm00001eb111140
Zm00001eb111400
Zm00001eb111520
Zm00001eb111860
Zm00001eb111940
Zm00001eb111950
Zm00001eb112540
Zm00001eb112840
Zm00001eb112970
Zm00001eb113040
Zm00001eb113380
Zm00001eb114510
Zm00001eb114820
Zm00001eb114830
Zm00001eb114840
Zm00001eb116350
Zm00001eb117100
Zm00001eb117140
Zm00001eb117430
Zm00001eb117520
Zm00001eb117590
Zm00001eb118650
Zm00001eb119130
Zm00001eb119150
Zm00001eb119410
Zm00001eb119670
Zm00001eb120300
Zm00001eb120470
Zm00001eb121100
Zm00001eb121400
Zm00001eb121590
Zm00001eb121990
Zm00001eb122330
Zm00001eb122630
Zm00001eb123160
Zm00001eb123170
Zm00001eb123360
Zm00001eb124630
Zm00001eb124730
Zm00001eb124810
Zm00001eb125130
Zm00001eb125400
Zm00001eb125450
Zm00001eb125970
Zm00001eb126200
Zm00001eb126830
Zm00001eb126900
Zm00001eb127670
Zm00001eb127760
Zm00001eb128940
Zm00001eb128990
Zm00001eb129290
Zm00001eb129430
Zm00001eb129480
Zm00001eb129740
Zm00001eb129770
Zm00001eb130310
Zm00001eb130620
Zm00001eb130640
Zm00001eb130690
Zm00001eb131200
Zm00001eb131630
Zm00001eb132310
Zm00001eb133150
Zm00001eb133640
Zm00001eb133730
Zm00001eb134080
Zm00001eb134110
Zm00001eb134140
Zm00001eb134290
Zm00001eb134330
Zm00001eb134470
Zm00001eb134820
Zm00001eb134850
Zm00001eb134940
Zm00001eb134970
Zm00001eb135350
Zm00001eb135370
Zm00001eb135410
Zm00001eb135500
Zm00001eb135540
Zm00001eb135760
Zm00001eb135910
Zm00001eb136450
Zm00001eb136610
Zm00001eb136760
Zm00001eb137530
Zm00001eb137960
Zm00001eb137990
Zm00001eb138030
Zm00001eb138040
Zm00001eb138180
Zm00001eb138270
Zm00001eb138450
Zm00001eb139460
Zm00001eb139710
Zm00001eb139870
Zm00001eb139950
Zm00001eb140400
Zm00001eb140580
Zm00001eb140810
Zm00001eb141100
Zm00001eb141220
Zm00001eb141230
Zm00001eb141570
Zm00001eb141920
Zm00001eb142210
Zm00001eb142500
Zm00001eb142540
Zm00001eb142620
Zm00001eb142630
Zm00001eb142950
Zm00001eb142960
Zm00001eb143270
Zm00001eb143330
Zm00001eb144120
Zm00001eb144460
Zm00001eb144680
Zm00001eb145210
Zm00001eb145400
Zm00001eb145440
Zm00001eb145850
Zm00001eb146090
Zm00001eb146170
Zm00001eb146420
Zm00001eb146490
Zm00001eb146500
Zm00001eb146620
Zm00001eb146690
Zm00001eb147230
Zm00001eb147380
Zm00001eb147420
Zm00001eb147960
Zm00001eb147990
Zm00001eb148110
Zm00001eb148130
Zm00001eb148520
Zm00001eb148570
Zm00001eb148770
Zm00001eb148940
Zm00001eb148960
Zm00001eb149520
Zm00001eb149670
Zm00001eb149720
Zm00001eb149740
Zm00001eb150020
Zm00001eb150370
Zm00001eb150440
Zm00001eb150470
Zm00001eb150560
Zm00001eb150880
Zm00001eb150960
Zm00001eb151480
Zm00001eb151530
Zm00001eb151790
Zm00001eb152450
Zm00001eb153180
Zm00001eb153320
Zm00001eb153660
Zm00001eb154060
Zm00001eb154350
Zm00001eb154440
Zm00001eb154490
Zm00001eb154580
Zm00001eb154700
Zm00001eb155100
Zm00001eb155250
Zm00001eb155310
Zm00001eb155360
Zm00001eb155590
Zm00001eb155650
Zm00001eb155820
Zm00001eb155870
Zm00001eb156140
Zm00001eb156250
Zm00001eb156260
Zm00001eb156330
Zm00001eb156570
Zm00001eb156680
Zm00001eb157120
Zm00001eb157450
Zm00001eb157480
Zm00001eb157490
Zm00001eb157590
Zm00001eb157790
Zm00001eb158060
Zm00001eb158320
Zm00001eb158500
Zm00001eb158530
Zm00001eb159120
Zm00001eb159470
Zm00001eb159750
Zm00001eb159820
Zm00001eb160330
Zm00001eb160510
Zm00001eb160660
Zm00001eb160720
Zm00001eb161590
Zm00001eb161720
Zm00001eb161850
Zm00001eb162210
Zm00001eb162270
Zm00001eb162360
Zm00001eb162380
Zm00001eb162620
Zm00001eb162830
Zm00001eb162930
Zm00001eb163020
Zm00001eb163330
Zm00001eb163510
Zm00001eb163750
Zm00001eb163980
Zm00001eb164300
Zm00001eb164610
Zm00001eb165770
Zm00001eb166410
Zm00001eb167230
Zm00001eb167260
Zm00001eb167290
Zm00001eb167310
Zm00001eb167790
Zm00001eb168000
Zm00001eb168480
Zm00001eb168730
Zm00001eb168950
Zm00001eb169070
Zm00001eb169460
Zm00001eb169540
Zm00001eb169980
Zm00001eb170760
Zm00001eb171200
Zm00001eb171210
Zm00001eb171300
Zm00001eb172110
Zm00001eb172160
Zm00001eb172390
Zm00001eb172410
Zm00001eb172890
Zm00001eb172980
Zm00001eb173290
Zm00001eb173760
Zm00001eb173770
Zm00001eb174330
Zm00001eb174430
Zm00001eb175500
Zm00001eb175590
Zm00001eb175670
Zm00001eb175730
Zm00001eb175980
Zm00001eb176050
Zm00001eb176060
Zm00001eb176120
Zm00001eb176800
Zm00001eb176850
Zm00001eb177430
Zm00001eb177520
Zm00001eb177630
Zm00001eb177870
Zm00001eb178010
Zm00001eb178110
Zm00001eb178250
Zm00001eb179000
Zm00001eb179130
Zm00001eb179170
Zm00001eb179190
Zm00001eb179280
Zm00001eb179400
Zm00001eb179600
Zm00001eb179940
Zm00001eb180710
Zm00001eb180850
Zm00001eb180920
Zm00001eb181170
Zm00001eb181710
Zm00001eb182090
Zm00001eb182470
Zm00001eb182900
Zm00001eb183100
Zm00001eb183190
Zm00001eb183880
Zm00001eb183980
Zm00001eb184240
Zm00001eb184500
Zm00001eb184620
Zm00001eb184630
Zm00001eb184930
Zm00001eb184940
Zm00001eb184970
Zm00001eb185080
Zm00001eb185530
Zm00001eb185600
Zm00001eb185770
Zm00001eb185800
Zm00001eb186250
Zm00001eb186660
Zm00001eb187110
Zm00001eb187140
Zm00001eb187160
Zm00001eb187660
Zm00001eb187710
Zm00001eb187730
Zm00001eb187900
Zm00001eb188340
Zm00001eb188510
Zm00001eb188520
Zm00001eb189220
Zm00001eb189240
Zm00001eb190100
Zm00001eb190670
Zm00001eb190910
Zm00001eb190960
Zm00001eb191150
Zm00001eb191350
Zm00001eb191980
Zm00001eb192150
Zm00001eb192230
Zm00001eb192260
Zm00001eb192440
Zm00001eb192680
Zm00001eb192690
Zm00001eb192710
Zm00001eb193270
Zm00001eb193510
Zm00001eb193710
Zm00001eb194080
Zm00001eb194150
Zm00001eb194160
Zm00001eb194330
Zm00001eb194500
Zm00001eb194640
Zm00001eb194820
Zm00001eb194860
Zm00001eb194970
Zm00001eb195630
Zm00001eb196030
Zm00001eb196390
Zm00001eb196590
Zm00001eb197060
Zm00001eb197610
Zm00001eb197860
Zm00001eb198100
Zm00001eb198310
Zm00001eb198420
Zm00001eb198590
Zm00001eb199080
Zm00001eb199500
Zm00001eb199940
Zm00001eb200150
Zm00001eb200160
Zm00001eb200730
Zm00001eb200740
Zm00001eb200900
Zm00001eb201110
Zm00001eb201180
Zm00001eb202020
Zm00001eb202080
Zm00001eb202260
Zm00001eb202640
Zm00001eb202700
Zm00001eb202960
Zm00001eb203430
Zm00001eb203470
Zm00001eb203580
Zm00001eb204140
Zm00001eb204230
Zm00001eb204430
Zm00001eb204850
Zm00001eb205270
Zm00001eb205300
Zm00001eb205580
Zm00001eb205960
Zm00001eb206740
Zm00001eb206760
Zm00001eb207060
Zm00001eb207120
Zm00001eb207190
Zm00001eb208120
Zm00001eb208880
Zm00001eb209250
Zm00001eb209570
Zm00001eb210730
Zm00001eb210890
Zm00001eb211110
Zm00001eb211410
Zm00001eb211580
Zm00001eb212190
Zm00001eb213140
Zm00001eb213330
Zm00001eb213890
Zm00001eb214130
Zm00001eb214290
Zm00001eb214610
Zm00001eb215670
Zm00001eb215900
Zm00001eb216620
Zm00001eb216810
Zm00001eb217620
Zm00001eb218300
Zm00001eb218390
Zm00001eb218740
Zm00001eb219590
Zm00001eb219770
Zm00001eb220030
Zm00001eb220910
Zm00001eb220990
Zm00001eb221410
Zm00001eb221670
Zm00001eb221710
Zm00001eb221920
Zm00001eb221990
Zm00001eb222080
Zm00001eb222150
Zm00001eb222340
Zm00001eb222420
Zm00001eb222430
Zm00001eb222510
Zm00001eb222590
Zm00001eb222710
Zm00001eb222720
Zm00001eb222900
Zm00001eb223050
Zm00001eb223090
Zm00001eb223130
Zm00001eb223190
Zm00001eb223200
Zm00001eb223290
Zm00001eb223950
Zm00001eb224110
Zm00001eb224260
Zm00001eb224470
Zm00001eb224720
Zm00001eb224730
Zm00001eb224800
Zm00001eb225000
Zm00001eb225200
Zm00001eb225520
Zm00001eb225700
Zm00001eb226170
Zm00001eb226180
Zm00001eb226240
Zm00001eb226720
Zm00001eb226810
Zm00001eb226900
Zm00001eb227210
Zm00001eb227330
Zm00001eb227410
Zm00001eb227810
Zm00001eb227930
Zm00001eb228180
Zm00001eb228190
Zm00001eb228250
Zm00001eb228840
Zm00001eb228860
Zm00001eb229110
Zm00001eb229330
Zm00001eb229390
Zm00001eb229580
Zm00001eb229720
Zm00001eb229910
Zm00001eb230060
Zm00001eb231810
Zm00001eb232190
Zm00001eb232260
Zm00001eb232950
Zm00001eb232960
Zm00001eb233300
Zm00001eb233380
Zm00001eb233440
Zm00001eb233510
Zm00001eb233600
Zm00001eb233850
Zm00001eb233880
Zm00001eb234140
Zm00001eb234330
Zm00001eb234540
Zm00001eb234600
Zm00001eb234660
Zm00001eb234830
Zm00001eb234970
Zm00001eb234980
Zm00001eb235390
Zm00001eb235460
Zm00001eb235470
Zm00001eb235580
Zm00001eb235710
Zm00001eb235740
Zm00001eb235790
Zm00001eb235860
Zm00001eb236820
Zm00001eb236830
Zm00001eb236960
Zm00001eb236980
Zm00001eb237180
Zm00001eb237810
Zm00001eb238010
Zm00001eb239300
Zm00001eb239690
Zm00001eb239790
Zm00001eb240440
Zm00001eb240510
Zm00001eb240840
Zm00001eb240940
Zm00001eb240970
Zm00001eb241010
Zm00001eb241300
Zm00001eb241970
Zm00001eb242030
Zm00001eb242090
Zm00001eb242420
Zm00001eb242920
Zm00001eb242950
Zm00001eb243410
Zm00001eb243440
Zm00001eb243540
Zm00001eb243570
Zm00001eb243840
Zm00001eb243880
Zm00001eb244030
Zm00001eb244120
Zm00001eb244170
Zm00001eb244200
Zm00001eb244780
Zm00001eb244860
Zm00001eb245020
Zm00001eb245200
Zm00001eb245950
Zm00001eb246170
Zm00001eb246350
Zm00001eb246580
Zm00001eb246660
Zm00001eb247070
Zm00001eb247960
Zm00001eb248080
Zm00001eb248200
Zm00001eb248520
Zm00001eb248650
Zm00001eb248840
Zm00001eb248930
Zm00001eb249250
Zm00001eb249380
Zm00001eb249820
Zm00001eb250120
Zm00001eb250670
Zm00001eb250700
Zm00001eb251060
Zm00001eb251230
Zm00001eb251300
Zm00001eb251320
Zm00001eb251410
Zm00001eb251500
Zm00001eb251680
Zm00001eb251870
Zm00001eb251930
Zm00001eb252040
Zm00001eb252090
Zm00001eb252850
Zm00001eb253770
Zm00001eb253890
Zm00001eb254570
Zm00001eb255050
Zm00001eb255230
Zm00001eb255610
Zm00001eb255970
Zm00001eb256160
Zm00001eb256240
Zm00001eb256280
Zm00001eb256700
Zm00001eb257170
Zm00001eb257400
Zm00001eb257610
Zm00001eb257630
Zm00001eb257640
Zm00001eb257760
Zm00001eb257860
Zm00001eb258360
Zm00001eb258600
Zm00001eb258950
Zm00001eb259080
Zm00001eb259160
Zm00001eb259280
Zm00001eb259610
Zm00001eb259620
Zm00001eb259630
Zm00001eb259960
Zm00001eb260050
Zm00001eb260240
Zm00001eb260730
Zm00001eb261450
Zm00001eb261460
Zm00001eb261500
Zm00001eb261810
Zm00001eb262750
Zm00001eb264130
Zm00001eb264480
Zm00001eb264660
Zm00001eb264670
Zm00001eb264780
Zm00001eb264980
Zm00001eb265270
Zm00001eb265510
Zm00001eb265650
Zm00001eb266160
Zm00001eb266440
Zm00001eb266560
Zm00001eb267410
Zm00001eb267460
Zm00001eb267590
Zm00001eb267650
Zm00001eb267680
Zm00001eb268150
Zm00001eb268840
Zm00001eb269140
Zm00001eb269400
Zm00001eb269650
Zm00001eb269840
Zm00001eb269870
Zm00001eb269970
Zm00001eb270010
Zm00001eb270020
Zm00001eb270150
Zm00001eb270810
Zm00001eb271540
Zm00001eb272020
Zm00001eb272410
Zm00001eb272640
Zm00001eb272720
Zm00001eb272770
Zm00001eb273010
Zm00001eb273060
Zm00001eb273340
Zm00001eb273440
Zm00001eb274170
Zm00001eb274210
Zm00001eb274410
Zm00001eb274880
Zm00001eb274950
Zm00001eb275000
Zm00001eb275060
Zm00001eb275680
Zm00001eb276520
Zm00001eb276580
Zm00001eb276760
Zm00001eb277260
Zm00001eb277280
Zm00001eb277860
Zm00001eb277950
Zm00001eb278530
Zm00001eb278760
Zm00001eb279770
Zm00001eb279970
Zm00001eb280010
Zm00001eb280350
Zm00001eb280620
Zm00001eb280970
Zm00001eb281230
Zm00001eb281300
Zm00001eb281400
Zm00001eb281500
Zm00001eb282120
Zm00001eb282230
Zm00001eb282460
Zm00001eb282590
Zm00001eb282660
Zm00001eb282770
Zm00001eb282850
Zm00001eb282870
Zm00001eb282900
Zm00001eb283810
Zm00001eb284110
Zm00001eb284160
Zm00001eb284200
Zm00001eb284250
Zm00001eb284520
Zm00001eb284640
Zm00001eb285070
Zm00001eb285200
Zm00001eb285400
Zm00001eb285440
Zm00001eb285690
Zm00001eb286320
Zm00001eb286350
Zm00001eb286650
Zm00001eb287370
Zm00001eb287460
Zm00001eb287810
Zm00001eb288070
Zm00001eb288090
Zm00001eb288360
Zm00001eb288540
Zm00001eb289060
Zm00001eb289210
Zm00001eb289250
Zm00001eb289910
Zm00001eb289950
Zm00001eb290360
Zm00001eb290800
Zm00001eb290920
Zm00001eb291290
Zm00001eb291760
Zm00001eb291810
Zm00001eb292310
Zm00001eb292550
Zm00001eb292710
Zm00001eb292930
Zm00001eb293240
Zm00001eb293340
Zm00001eb293370
Zm00001eb293940
Zm00001eb294010
Zm00001eb294200
Zm00001eb294260
Zm00001eb294370
Zm00001eb294400
Zm00001eb294550
Zm00001eb294570
Zm00001eb294580
Zm00001eb295120
Zm00001eb295310
Zm00001eb295670
Zm00001eb295700
Zm00001eb295940
Zm00001eb296280
Zm00001eb296340
Zm00001eb296480
Zm00001eb297040
Zm00001eb297390
Zm00001eb297840
Zm00001eb298000
Zm00001eb298570
Zm00001eb298880
Zm00001eb299000
Zm00001eb299010
Zm00001eb299550
Zm00001eb300250
Zm00001eb300320
Zm00001eb300950
Zm00001eb301150
Zm00001eb301320
Zm00001eb301330
Zm00001eb301490
Zm00001eb301500
Zm00001eb301950
Zm00001eb302590
Zm00001eb302700
Zm00001eb302890
Zm00001eb302930
Zm00001eb303040
Zm00001eb303190
Zm00001eb303370
Zm00001eb303800
Zm00001eb303830
Zm00001eb303930
Zm00001eb303990
Zm00001eb304040
Zm00001eb304050
Zm00001eb304320
Zm00001eb304670
Zm00001eb304770
Zm00001eb304950
Zm00001eb304990
Zm00001eb305240
Zm00001eb305290
Zm00001eb305320
Zm00001eb305490
Zm00001eb305740
Zm00001eb305750
Zm00001eb305940
Zm00001eb306060
Zm00001eb306210
Zm00001eb306290
Zm00001eb306470
Zm00001eb306590
Zm00001eb306670
Zm00001eb306790
Zm00001eb307120
Zm00001eb307130
Zm00001eb307270
Zm00001eb307400
Zm00001eb307440
Zm00001eb307790
Zm00001eb308290
Zm00001eb308670
Zm00001eb309130
Zm00001eb309370
Zm00001eb309420
Zm00001eb309560
Zm00001eb309900
Zm00001eb309920
Zm00001eb309970
Zm00001eb310220
Zm00001eb310290
Zm00001eb310390
Zm00001eb310820
Zm00001eb310970
Zm00001eb310990
Zm00001eb311260
Zm00001eb311490
Zm00001eb311500
Zm00001eb311560
Zm00001eb311590
Zm00001eb311650
Zm00001eb311680
Zm00001eb311720
Zm00001eb311750
Zm00001eb311900
Zm00001eb312110
Zm00001eb312470
Zm00001eb312600
Zm00001eb312750
Zm00001eb312820
Zm00001eb313950
Zm00001eb313980
Zm00001eb314220
Zm00001eb314240
Zm00001eb314260
Zm00001eb314380
Zm00001eb314520
Zm00001eb315170
Zm00001eb315230
Zm00001eb315270
Zm00001eb315340
Zm00001eb315410
Zm00001eb315490
Zm00001eb315570
Zm00001eb316240
Zm00001eb316250
Zm00001eb316530
Zm00001eb316800
Zm00001eb317060
Zm00001eb318050
Zm00001eb318070
Zm00001eb318200
Zm00001eb318230
Zm00001eb318240
Zm00001eb318320
Zm00001eb318380
Zm00001eb318760
Zm00001eb319040
Zm00001eb319170
Zm00001eb319390
Zm00001eb319560
Zm00001eb320150
Zm00001eb320180
Zm00001eb320330
Zm00001eb320460
Zm00001eb321120
Zm00001eb321200
Zm00001eb321350
Zm00001eb321400
Zm00001eb321420
Zm00001eb321470
Zm00001eb321550
Zm00001eb322210
Zm00001eb322220
Zm00001eb322270
Zm00001eb322340
Zm00001eb322580
Zm00001eb323240
Zm00001eb323280
Zm00001eb323700
Zm00001eb323770
Zm00001eb324070
Zm00001eb324850
Zm00001eb324970
Zm00001eb325010
Zm00001eb325480
Zm00001eb326130
Zm00001eb326900
Zm00001eb327240
Zm00001eb327320
Zm00001eb327560
Zm00001eb328250
Zm00001eb329310
Zm00001eb329420
Zm00001eb329610
Zm00001eb329870
Zm00001eb330160
Zm00001eb330740
Zm00001eb330850
Zm00001eb331010
Zm00001eb331170
Zm00001eb331760
Zm00001eb332150
Zm00001eb332190
Zm00001eb333350
Zm00001eb334070
Zm00001eb334160
Zm00001eb334290
Zm00001eb334430
Zm00001eb334600
Zm00001eb334840
Zm00001eb335060
Zm00001eb335070
Zm00001eb335080
Zm00001eb335640
Zm00001eb335670
Zm00001eb335740
Zm00001eb335820
Zm00001eb336120
Zm00001eb336460
Zm00001eb336560
Zm00001eb336760
Zm00001eb336790
Zm00001eb336900
Zm00001eb336950
Zm00001eb337410
Zm00001eb337530
Zm00001eb338000
Zm00001eb338240
Zm00001eb338460
Zm00001eb339100
Zm00001eb339130
Zm00001eb339150
Zm00001eb339340
Zm00001eb339450
Zm00001eb340190
Zm00001eb340690
Zm00001eb340870
Zm00001eb341310
Zm00001eb341680
Zm00001eb341740
Zm00001eb342010
Zm00001eb342640
Zm00001eb342710
Zm00001eb343120
Zm00001eb343820
Zm00001eb343950
Zm00001eb344090
Zm00001eb344210
Zm00001eb344250
Zm00001eb344590
Zm00001eb344960
Zm00001eb345450
Zm00001eb345800
Zm00001eb346140
Zm00001eb346540
Zm00001eb347190
Zm00001eb347310
Zm00001eb347450
Zm00001eb347630
Zm00001eb347860
Zm00001eb348450
Zm00001eb348490
Zm00001eb348670
Zm00001eb348870
Zm00001eb349240
Zm00001eb349410
Zm00001eb349480
Zm00001eb349520
Zm00001eb349800
Zm00001eb350050
Zm00001eb350240
Zm00001eb350630
Zm00001eb350660
Zm00001eb350780
Zm00001eb350910
Zm00001eb350920
Zm00001eb351380
Zm00001eb351870
Zm00001eb351910
Zm00001eb352080
Zm00001eb352190
Zm00001eb352810
Zm00001eb352850
Zm00001eb352940
Zm00001eb353180
Zm00001eb353240
Zm00001eb353460
Zm00001eb353680
Zm00001eb353760
Zm00001eb353850
Zm00001eb353870
Zm00001eb353930
Zm00001eb353960
Zm00001eb354180
Zm00001eb354230
Zm00001eb354860
Zm00001eb355030
Zm00001eb355050
Zm00001eb355290
Zm00001eb355620
Zm00001eb355660
Zm00001eb355820
Zm00001eb356100
Zm00001eb356260
Zm00001eb356290
Zm00001eb356370
Zm00001eb356420
Zm00001eb356710
Zm00001eb356720
Zm00001eb356860
Zm00001eb356980
Zm00001eb357000
Zm00001eb357310
Zm00001eb357490
Zm00001eb357640
Zm00001eb357840
Zm00001eb357940
Zm00001eb358220
Zm00001eb358730
Zm00001eb358770
Zm00001eb359090
Zm00001eb359240
Zm00001eb359420
Zm00001eb359660
Zm00001eb359760
Zm00001eb360320
Zm00001eb360430
Zm00001eb360590
Zm00001eb360610
Zm00001eb360790
Zm00001eb360800
Zm00001eb361010
Zm00001eb361180
Zm00001eb361440
Zm00001eb361870
Zm00001eb361900
Zm00001eb362500
Zm00001eb362520
Zm00001eb362610
Zm00001eb363050
Zm00001eb363730
Zm00001eb363840
Zm00001eb363880
Zm00001eb363960
Zm00001eb364110
Zm00001eb364150
Zm00001eb364250
Zm00001eb364280
Zm00001eb364510
Zm00001eb364680
Zm00001eb364740
Zm00001eb364790
Zm00001eb365370
Zm00001eb365560
Zm00001eb366540
Zm00001eb366790
Zm00001eb366890
Zm00001eb367310
Zm00001eb368290
Zm00001eb368310
Zm00001eb368330
Zm00001eb368380
Zm00001eb368480
Zm00001eb368890
Zm00001eb369180
Zm00001eb369490
Zm00001eb369590
Zm00001eb369650
Zm00001eb369720
Zm00001eb369890
Zm00001eb369940
Zm00001eb370150
Zm00001eb370790
Zm00001eb370960
Zm00001eb370980
Zm00001eb372700
Zm00001eb372960
Zm00001eb373180
Zm00001eb373580
Zm00001eb374100
Zm00001eb374270
Zm00001eb374650
Zm00001eb375010
Zm00001eb375240
Zm00001eb375270
Zm00001eb375380
Zm00001eb375420
Zm00001eb375560
Zm00001eb376120
Zm00001eb376300
Zm00001eb377050
Zm00001eb377300
Zm00001eb377430
Zm00001eb378300
Zm00001eb378500
Zm00001eb378520
Zm00001eb378600
Zm00001eb379510
Zm00001eb379540
Zm00001eb379560
Zm00001eb379580
Zm00001eb379590
Zm00001eb379990
Zm00001eb380470
Zm00001eb380500
Zm00001eb380630
Zm00001eb380850
Zm00001eb381370
Zm00001eb381520
Zm00001eb381550
Zm00001eb381600
Zm00001eb381830
Zm00001eb381970
Zm00001eb382100
Zm00001eb383540
Zm00001eb384670
Zm00001eb385070
Zm00001eb385250
Zm00001eb385320
Zm00001eb385590
Zm00001eb385630
Zm00001eb385730
Zm00001eb385980
Zm00001eb386260
Zm00001eb386640
Zm00001eb386670
Zm00001eb387030
Zm00001eb387270
Zm00001eb387450
Zm00001eb387950
Zm00001eb388030
Zm00001eb388200
Zm00001eb388220
Zm00001eb388590
Zm00001eb388780
Zm00001eb389310
Zm00001eb389370
Zm00001eb389430
Zm00001eb389460
Zm00001eb389770
Zm00001eb389870
Zm00001eb389900
Zm00001eb389960
Zm00001eb390260
Zm00001eb390340
Zm00001eb390460
Zm00001eb390640
Zm00001eb390910
Zm00001eb391740
Zm00001eb391830
Zm00001eb392380
Zm00001eb392440
Zm00001eb392460
Zm00001eb393160
Zm00001eb393610
Zm00001eb393660
Zm00001eb393920
Zm00001eb393930
Zm00001eb394050
Zm00001eb394060
Zm00001eb394150
Zm00001eb394190
Zm00001eb394400
Zm00001eb394840
Zm00001eb394850
Zm00001eb395080
Zm00001eb395120
Zm00001eb395390
Zm00001eb395440
Zm00001eb395570
Zm00001eb395610
Zm00001eb395720
Zm00001eb396060
Zm00001eb396140
Zm00001eb397260
Zm00001eb397300
Zm00001eb397320
Zm00001eb397620
Zm00001eb398080
Zm00001eb398560
Zm00001eb398730
Zm00001eb399260
Zm00001eb399350
Zm00001eb399490
Zm00001eb400240
Zm00001eb400350
Zm00001eb400420
Zm00001eb400540
Zm00001eb400560
Zm00001eb400700
Zm00001eb401520
Zm00001eb402010
Zm00001eb402410
Zm00001eb402430
Zm00001eb402440
Zm00001eb402720
Zm00001eb403120
Zm00001eb403670
Zm00001eb403950
Zm00001eb404320
Zm00001eb404400
Zm00001eb404610
Zm00001eb404630
Zm00001eb404870
Zm00001eb404990
Zm00001eb405040
Zm00001eb405560
Zm00001eb405590
Zm00001eb406300
Zm00001eb406340
Zm00001eb406460
Zm00001eb406760
Zm00001eb407020
Zm00001eb408160
Zm00001eb408310
Zm00001eb408400
Zm00001eb408500
Zm00001eb408540
Zm00001eb408710
Zm00001eb408720
Zm00001eb408790
Zm00001eb408800
Zm00001eb408850
Zm00001eb408860
Zm00001eb408990
Zm00001eb409040
Zm00001eb409480
Zm00001eb409530
Zm00001eb409910
Zm00001eb409970
Zm00001eb410110
Zm00001eb410170
Zm00001eb410240
Zm00001eb410330
Zm00001eb410760
Zm00001eb410800
Zm00001eb410970
Zm00001eb411150
Zm00001eb411460
Zm00001eb412110
Zm00001eb412510
Zm00001eb412940
Zm00001eb413090
Zm00001eb413110
Zm00001eb413280
Zm00001eb413320
Zm00001eb413940
Zm00001eb414020
Zm00001eb414030
Zm00001eb414080
Zm00001eb414530
Zm00001eb414550
Zm00001eb415040
Zm00001eb415400
Zm00001eb415460
Zm00001eb416230
Zm00001eb416240
Zm00001eb416410
Zm00001eb416620
Zm00001eb416660
Zm00001eb416740
Zm00001eb417010
Zm00001eb417480
Zm00001eb417550
Zm00001eb417740
Zm00001eb417750
Zm00001eb417760
Zm00001eb417770
Zm00001eb418020
Zm00001eb418470
Zm00001eb418550
Zm00001eb418690
Zm00001eb418820
Zm00001eb418900
Zm00001eb419210
Zm00001eb419260
Zm00001eb419600
Zm00001eb419700
Zm00001eb419870
Zm00001eb420050
Zm00001eb420150
Zm00001eb420200
Zm00001eb420280
Zm00001eb420470
Zm00001eb421120
Zm00001eb421160
Zm00001eb421310
Zm00001eb422010
Zm00001eb422170
Zm00001eb422480
Zm00001eb423830
Zm00001eb423920
Zm00001eb424410
Zm00001eb424630
Zm00001eb424650
Zm00001eb424670
Zm00001eb424690
Zm00001eb425170
Zm00001eb425180
Zm00001eb425190
Zm00001eb425270
Zm00001eb425650
Zm00001eb425700
Zm00001eb426620
Zm00001eb426920
Zm00001eb427060
Zm00001eb427420
Zm00001eb427440
Zm00001eb428290
Zm00001eb428370
Zm00001eb428540
Zm00001eb428770
Zm00001eb429310
Zm00001eb430600
Zm00001eb430740
Zm00001eb430930
Zm00001eb431210
Zm00001eb431460
Zm00001eb431490
Zm00001eb432110
Zm00001eb432170
Zm00001eb432260
Zm00001eb432390
Zm00001eb432800
Zm00001eb433310
Zm00001eb433400
Zm00001eb433890
Zm00001eb433950
Zm00001eb434280
Zm00001eb434430
Zm00001eb434520
Zm00001eb438760
Zm00001eb439290
Zm00001eb440720
Zm00001eb441730
Zm00001eb442030

## Sheet: M3
Zm00001eb000110
Zm00001eb000120
Zm00001eb000150
Zm00001eb000180
Zm00001eb000420
Zm00001eb000460
Zm00001eb000600
Zm00001eb000670
Zm00001eb000700
Zm00001eb000710
Zm00001eb000810
Zm00001eb000900
Zm00001eb000910
Zm00001eb000940
Zm00001eb000960
Zm00001eb000980
Zm00001eb001010
Zm00001eb001030
Zm00001eb001070
Zm00001eb001090
Zm00001eb001100
Zm00001eb001150
Zm00001eb001160
Zm00001eb001210
Zm00001eb001220
Zm00001eb001230
Zm00001eb001240
Zm00001eb001250
Zm00001eb001280
Zm00001eb001320
Zm00001eb001330
Zm00001eb001360
Zm00001eb001400
Zm00001eb001440
Zm00001eb001530
Zm00001eb001670
Zm00001eb001710
Zm00001eb001720
Zm00001eb001740
Zm00001eb001810
Zm00001eb001830
Zm00001eb001910
Zm00001eb001920
Zm00001eb001960
Zm00001eb001980
Zm00001eb002080
Zm00001eb002220
Zm00001eb002240
Zm00001eb002280
Zm00001eb002320
Zm00001eb002360
Zm00001eb002390
Zm00001eb002420
Zm00001eb002520
Zm00001eb002610
Zm00001eb002640
Zm00001eb002730
Zm00001eb002810
Zm00001eb002850
Zm00001eb002890
Zm00001eb002900
Zm00001eb002920
Zm00001eb002950
Zm00001eb002960
Zm00001eb002970
Zm00001eb003020
Zm00001eb003040
Zm00001eb003050
Zm00001eb003090
Zm00001eb003100
Zm00001eb003110
Zm00001eb003160
Zm00001eb003180
Zm00001eb003270
Zm00001eb003280
Zm00001eb003310
Zm00001eb003330
Zm00001eb003420
Zm00001eb003450
Zm00001eb003560
Zm00001eb003650
Zm00001eb003690
Zm00001eb003790
Zm00001eb003800
Zm00001eb003820
Zm00001eb003850
Zm00001eb003860
Zm00001eb003960
Zm00001eb004020
Zm00001eb004030
Zm00001eb004080
Zm00001eb004100
Zm00001eb004140
Zm00001eb004220
Zm00001eb004290
Zm00001eb004310
Zm00001eb004380
Zm00001eb004390
Zm00001eb004430
Zm00001eb004460
Zm00001eb004600
Zm00001eb004610
Zm00001eb004690
Zm00001eb004820
Zm00001eb004830
Zm00001eb004850
Zm00001eb004880
Zm00001eb004950
Zm00001eb004960
Zm00001eb004970
Zm00001eb004980
Zm00001eb005060
Zm00001eb005100
Zm00001eb005120
Zm00001eb005140
Zm00001eb005180
Zm00001eb005190
Zm00001eb005260
Zm00001eb005270
Zm00001eb005290
Zm00001eb005320
Zm00001eb005350
Zm00001eb005370
Zm00001eb005450
Zm00001eb005480
Zm00001eb005490
Zm00001eb005530
Zm00001eb005550
Zm00001eb005610
Zm00001eb005680
Zm00001eb005700
Zm00001eb005810
Zm00001eb005840
Zm00001eb005850
Zm00001eb005860
Zm00001eb005870
Zm00001eb005900
Zm00001eb005930
Zm00001eb005960
Zm00001eb005980
Zm00001eb006010
Zm00001eb006030
Zm00001eb006050
Zm00001eb006100
Zm00001eb006120
Zm00001eb006130
Zm00001eb006150
Zm00001eb006210
Zm00001eb006260
Zm00001eb006370
Zm00001eb006380
Zm00001eb006400
Zm00001eb006410
Zm00001eb006490
Zm00001eb006540
Zm00001eb006600
Zm00001eb006620
Zm00001eb006700
Zm00001eb006730
Zm00001eb006770
Zm00001eb006850
Zm00001eb006960
Zm00001eb006990
Zm00001eb007080
Zm00001eb007120
Zm00001eb007150
Zm00001eb007190
Zm00001eb007200
Zm00001eb007240
Zm00001eb007310
Zm00001eb007560
Zm00001eb007640
Zm00001eb007720
Zm00001eb007730
Zm00001eb007740
Zm00001eb007770
Zm00001eb007810
Zm00001eb007850
Zm00001eb007860
Zm00001eb007870
Zm00001eb007880
Zm00001eb007940
Zm00001eb007970
Zm00001eb008040
Zm00001eb008160
Zm00001eb008180
Zm00001eb008210
Zm00001eb008260
Zm00001eb008280
Zm00001eb008300
Zm00001eb008350
Zm00001eb008370
Zm00001eb008400
Zm00001eb008410
Zm00001eb008490
Zm00001eb008510
Zm00001eb008540
Zm00001eb008560
Zm00001eb008610
Zm00001eb008640
Zm00001eb008690
Zm00001eb008810
Zm00001eb008820
Zm00001eb008990
Zm00001eb009050
Zm00001eb009070
Zm00001eb009130
Zm00001eb009210
Zm00001eb009280
Zm00001eb009290
Zm00001eb009340
Zm00001eb009400
Zm00001eb009410
Zm00001eb009460
Zm00001eb009670
Zm00001eb009690
Zm00001eb009710
Zm00001eb009900
Zm00001eb009920
Zm00001eb009930
Zm00001eb010020
Zm00001eb010040
Zm00001eb010050
Zm00001eb010090
Zm00001eb010100
Zm00001eb010170
Zm00001eb010180
Zm00001eb010200
Zm00001eb010240
Zm00001eb010270
Zm00001eb010300
Zm00001eb010380
Zm00001eb010400
Zm00001eb010640
Zm00001eb010660
Zm00001eb010690
Zm00001eb010700
Zm00001eb010720
Zm00001eb010760
Zm00001eb010830
Zm00001eb010870
Zm00001eb010910
Zm00001eb010940
Zm00001eb010950
Zm00001eb010980
Zm00001eb011000
Zm00001eb011090
Zm00001eb011100
Zm00001eb011110
Zm00001eb011120
Zm00001eb011140
Zm00001eb011200
Zm00001eb011230
Zm00001eb011240
Zm00001eb011330
Zm00001eb011340
Zm00001eb011470
Zm00001eb011500
Zm00001eb011510
Zm00001eb011520
Zm00001eb011590
Zm00001eb011600
Zm00001eb011640
Zm00001eb011840
Zm00001eb011850
Zm00001eb011890
Zm00001eb011960
Zm00001eb011970
Zm00001eb012030
Zm00001eb012080
Zm00001eb012180
Zm00001eb012250
Zm00001eb012260
Zm00001eb012300
Zm00001eb012330
Zm00001eb012360
Zm00001eb012370
Zm00001eb012410
Zm00001eb012450
Zm00001eb012480
Zm00001eb012500
Zm00001eb012530
Zm00001eb012600
Zm00001eb012640
Zm00001eb012660
Zm00001eb012680
Zm00001eb012690
Zm00001eb012710
Zm00001eb012770
Zm00001eb012860
Zm00001eb012930
Zm00001eb012940
Zm00001eb012950
Zm00001eb012990
Zm00001eb013040
Zm00001eb013080
Zm00001eb013190
Zm00001eb013260
Zm00001eb013280
Zm00001eb013290
Zm00001eb013310
Zm00001eb013410
Zm00001eb013450
Zm00001eb013460
Zm00001eb013490
Zm00001eb013520
Zm00001eb013560
Zm00001eb013640
Zm00001eb013690
Zm00001eb013710
Zm00001eb013750
Zm00001eb013760
Zm00001eb013830
Zm00001eb013850
Zm00001eb013860
Zm00001eb013900
Zm00001eb013920
Zm00001eb013930
Zm00001eb013980
Zm00001eb013990
Zm00001eb014000
Zm00001eb014010
Zm00001eb014050
Zm00001eb014110
Zm00001eb014130
Zm00001eb014170
Zm00001eb014190
Zm00001eb014220
Zm00001eb014230
Zm00001eb014350
Zm00001eb014510
Zm00001eb014530
Zm00001eb014540
Zm00001eb014610
Zm00001eb014670
Zm00001eb014830
Zm00001eb015010
Zm00001eb015100
Zm00001eb015200
Zm00001eb015270
Zm00001eb015330
Zm00001eb015360
Zm00001eb015420
Zm00001eb015470
Zm00001eb015640
Zm00001eb015690
Zm00001eb015720
Zm00001eb015780
Zm00001eb015830
Zm00001eb015940
Zm00001eb016110
Zm00001eb016130
Zm00001eb016140
Zm00001eb016210
Zm00001eb016220
Zm00001eb016270
Zm00001eb016280
Zm00001eb016340
Zm00001eb016350
Zm00001eb016360
Zm00001eb016400
Zm00001eb016430
Zm00001eb016470
Zm00001eb016480
Zm00001eb016490
Zm00001eb016530
Zm00001eb016580
Zm00001eb016600
Zm00001eb016720
Zm00001eb016730
Zm00001eb016770
Zm00001eb016780
Zm00001eb016820
Zm00001eb016910
Zm00001eb016960
Zm00001eb016970
Zm00001eb017010
Zm00001eb017040
Zm00001eb017110
Zm00001eb017150
Zm00001eb017160
Zm00001eb017210
Zm00001eb017220
Zm00001eb017240
Zm00001eb017440
Zm00001eb017490
Zm00001eb017530
Zm00001eb017540
Zm00001eb017550
Zm00001eb017580
Zm00001eb017600
Zm00001eb017640
Zm00001eb017670
Zm00001eb017680
Zm00001eb017700
Zm00001eb017760
Zm00001eb017770
Zm00001eb017800
Zm00001eb017940
Zm00001eb017980
Zm00001eb018020
Zm00001eb018120
Zm00001eb018240
Zm00001eb018250
Zm00001eb018260
Zm00001eb018270
Zm00001eb018290
Zm00001eb018330
Zm00001eb018420
Zm00001eb018540
Zm00001eb018590
Zm00001eb018630
Zm00001eb018690
Zm00001eb018710
Zm00001eb018820
Zm00001eb018830
Zm00001eb018860
Zm00001eb018950
Zm00001eb018980
Zm00001eb018990
Zm00001eb019000
Zm00001eb019010
Zm00001eb019020
Zm00001eb019050
Zm00001eb019110
Zm00001eb019120
Zm00001eb019140
Zm00001eb019230
Zm00001eb019280
Zm00001eb019320
Zm00001eb019410
Zm00001eb019510
Zm00001eb019540
Zm00001eb019570
Zm00001eb019590
Zm00001eb019730
Zm00001eb019740
Zm00001eb019750
Zm00001eb019880
Zm00001eb019930
Zm00001eb019960
Zm00001eb019980
Zm00001eb020010
Zm00001eb020020
Zm00001eb020040
Zm00001eb020050
Zm00001eb020200
Zm00001eb020250
Zm00001eb020270
Zm00001eb020320
Zm00001eb020500
Zm00001eb020520
Zm00001eb020570
Zm00001eb020580
Zm00001eb020590
Zm00001eb020600
Zm00001eb020660
Zm00001eb020710
Zm00001eb020750
Zm00001eb020770
Zm00001eb020800
Zm00001eb020900
Zm00001eb020930
Zm00001eb020940
Zm00001eb020960
Zm00001eb021010
Zm00001eb021040
Zm00001eb021070
Zm00001eb021080
Zm00001eb021200
Zm00001eb021230
Zm00001eb021290
Zm00001eb021310
Zm00001eb021360
Zm00001eb021370
Zm00001eb021420
Zm00001eb021430
Zm00001eb021520
Zm00001eb021570
Zm00001eb021580
Zm00001eb021590
Zm00001eb021610
Zm00001eb021710
Zm00001eb021840
Zm00001eb021890
Zm00001eb021960
Zm00001eb022230
Zm00001eb022250
Zm00001eb022290
Zm00001eb022310
Zm00001eb022320
Zm00001eb022360
Zm00001eb022500
Zm00001eb022520
Zm00001eb022550
Zm00001eb022610
Zm00001eb022630
Zm00001eb022670
Zm00001eb022690
Zm00001eb022710
Zm00001eb022720
Zm00001eb022750
Zm00001eb022780
Zm00001eb022790
Zm00001eb022840
Zm00001eb022860
Zm00001eb022870
Zm00001eb022950
Zm00001eb023010
Zm00001eb023020
Zm00001eb023040
Zm00001eb023060
Zm00001eb023080
Zm00001eb023170
Zm00001eb023210
Zm00001eb023240
Zm00001eb023320
Zm00001eb023390
Zm00001eb023520
Zm00001eb023530
Zm00001eb023540
Zm00001eb023570
Zm00001eb023590
Zm00001eb023630
Zm00001eb023640
Zm00001eb023650
Zm00001eb023740
Zm00001eb023750
Zm00001eb023820
Zm00001eb023830
Zm00001eb023900
Zm00001eb023930
Zm00001eb023970
Zm00001eb023980
Zm00001eb024050
Zm00001eb024070
Zm00001eb024110
Zm00001eb024120
Zm00001eb024260
Zm00001eb024450
Zm00001eb024490
Zm00001eb024500
Zm00001eb024580
Zm00001eb024610
Zm00001eb024730
Zm00001eb024740
Zm00001eb024750
Zm00001eb024760
Zm00001eb024770
Zm00001eb024780
Zm00001eb024840
Zm00001eb024860
Zm00001eb024940
Zm00001eb025070
Zm00001eb025130
Zm00001eb025150
Zm00001eb025170
Zm00001eb025180
Zm00001eb025210
Zm00001eb025240
Zm00001eb025290
Zm00001eb025360
Zm00001eb025370
Zm00001eb025380
Zm00001eb025390
Zm00001eb025400
Zm00001eb025430
Zm00001eb025510
Zm00001eb025520
Zm00001eb025570
Zm00001eb025600
Zm00001eb025660
Zm00001eb025680
Zm00001eb025810
Zm00001eb025820
Zm00001eb025880
Zm00001eb025960
Zm00001eb026130
Zm00001eb026220
Zm00001eb026270
Zm00001eb026320
Zm00001eb026470
Zm00001eb026480
Zm00001eb026520
Zm00001eb026620
Zm00001eb026670
Zm00001eb026700
Zm00001eb026730
Zm00001eb026790
Zm00001eb026830
Zm00001eb026900
Zm00001eb026910
Zm00001eb026930
Zm00001eb026940
Zm00001eb027080
Zm00001eb027090
Zm00001eb027140
Zm00001eb027160
Zm00001eb027180
Zm00001eb027220
Zm00001eb027280
Zm00001eb027310
Zm00001eb027370
Zm00001eb027420
Zm00001eb027510
Zm00001eb027520
Zm00001eb027640
Zm00001eb027670
Zm00001eb027810
Zm00001eb027910
Zm00001eb027940
Zm00001eb027980
Zm00001eb028040
Zm00001eb028050
Zm00001eb028080
Zm00001eb028090
Zm00001eb028170
Zm00001eb028220
Zm00001eb028320
Zm00001eb028340
Zm00001eb028350
Zm00001eb028360
Zm00001eb028370
Zm00001eb028410
Zm00001eb028420
Zm00001eb028430
Zm00001eb028440
Zm00001eb028690
Zm00001eb028700
Zm00001eb028720
Zm00001eb028730
Zm00001eb028740
Zm00001eb028830
Zm00001eb028880
Zm00001eb028900
Zm00001eb028920
Zm00001eb028940
Zm00001eb028950
Zm00001eb028960
Zm00001eb028980
Zm00001eb029000
Zm00001eb029020
Zm00001eb029030
Zm00001eb029080
Zm00001eb029200
Zm00001eb029230
Zm00001eb029320
Zm00001eb029330
Zm00001eb029360
Zm00001eb029390
Zm00001eb029490
Zm00001eb029560
Zm00001eb029630
Zm00001eb029700
Zm00001eb029740
Zm00001eb029790
Zm00001eb029850
Zm00001eb029930
Zm00001eb029940
Zm00001eb030040
Zm00001eb030130
Zm00001eb030160
Zm00001eb030190
Zm00001eb030240
Zm00001eb030280
Zm00001eb030330
Zm00001eb030380
Zm00001eb030440
Zm00001eb030480
Zm00001eb030530
Zm00001eb030550
Zm00001eb030610
Zm00001eb030640
Zm00001eb030700
Zm00001eb030710
Zm00001eb030790
Zm00001eb030810
Zm00001eb030860
Zm00001eb030880
Zm00001eb030890
Zm00001eb030900
Zm00001eb030920
Zm00001eb030990
Zm00001eb031050
Zm00001eb031090
Zm00001eb031150
Zm00001eb031180
Zm00001eb031190
Zm00001eb031320
Zm00001eb031360
Zm00001eb031390
Zm00001eb031410
Zm00001eb031420
Zm00001eb031440
Zm00001eb031460
Zm00001eb031470
Zm00001eb031480
Zm00001eb031500
Zm00001eb031510
Zm00001eb031530
Zm00001eb031610
Zm00001eb031620
Zm00001eb031680
Zm00001eb031720
Zm00001eb031860
Zm00001eb031900
Zm00001eb031920
Zm00001eb031990
Zm00001eb032040
Zm00001eb032050
Zm00001eb032060
Zm00001eb032070
Zm00001eb032250
Zm00001eb032260
Zm00001eb032270
Zm00001eb032290
Zm00001eb032320
Zm00001eb032370
Zm00001eb032380
Zm00001eb032420
Zm00001eb032430
Zm00001eb032510
Zm00001eb032520
Zm00001eb032560
Zm00001eb032580
Zm00001eb032590
Zm00001eb032600
Zm00001eb032650
Zm00001eb032680
Zm00001eb032690
Zm00001eb032760
Zm00001eb032770
Zm00001eb032900
Zm00001eb032930
Zm00001eb032960
Zm00001eb033030
Zm00001eb033110
Zm00001eb033130
Zm00001eb033150
Zm00001eb033450
Zm00001eb033490
Zm00001eb033570
Zm00001eb033620
Zm00001eb033640
Zm00001eb033830
Zm00001eb033890
Zm00001eb034020
Zm00001eb034140
Zm00001eb034150
Zm00001eb034240
Zm00001eb034250
Zm00001eb034280
Zm00001eb034290
Zm00001eb034300
Zm00001eb034330
Zm00001eb034370
Zm00001eb034390
Zm00001eb034430
Zm00001eb034440
Zm00001eb034460
Zm00001eb034470
Zm00001eb034490
Zm00001eb034500
Zm00001eb034530
Zm00001eb034590
Zm00001eb034620
Zm00001eb034660
Zm00001eb034720
Zm00001eb034810
Zm00001eb034830
Zm00001eb034850
Zm00001eb034880
Zm00001eb034980
Zm00001eb035010
Zm00001eb035050
Zm00001eb035150
Zm00001eb035170
Zm00001eb035240
Zm00001eb035330
Zm00001eb035360
Zm00001eb035560
Zm00001eb035620
Zm00001eb035630
Zm00001eb035680
Zm00001eb035690
Zm00001eb035770
Zm00001eb035830
Zm00001eb035880
Zm00001eb035910
Zm00001eb035940
Zm00001eb035970
Zm00001eb036020
Zm00001eb036030
Zm00001eb036040
Zm00001eb036080
Zm00001eb036130
Zm00001eb036150
Zm00001eb036290
Zm00001eb036340
Zm00001eb036350
Zm00001eb036380
Zm00001eb036390
Zm00001eb036420
Zm00001eb036440
Zm00001eb036490
Zm00001eb036530
Zm00001eb036590
Zm00001eb036610
Zm00001eb036640
Zm00001eb036650
Zm00001eb036670
Zm00001eb036720
Zm00001eb036760
Zm00001eb036790
Zm00001eb036800
Zm00001eb036860
Zm00001eb036870
Zm00001eb036880
Zm00001eb036900
Zm00001eb036930
Zm00001eb036960
Zm00001eb036970
Zm00001eb037000
Zm00001eb037070
Zm00001eb037100
Zm00001eb037190
Zm00001eb037220
Zm00001eb037230
Zm00001eb037240
Zm00001eb037310
Zm00001eb037350
Zm00001eb037360
Zm00001eb037390
Zm00001eb037430
Zm00001eb037480
Zm00001eb037510
Zm00001eb037530
Zm00001eb037620
Zm00001eb037740
Zm00001eb037820
Zm00001eb037850
Zm00001eb037900
Zm00001eb037920
Zm00001eb037940
Zm00001eb037960
Zm00001eb038020
Zm00001eb038070
Zm00001eb038100
Zm00001eb038130
Zm00001eb038140
Zm00001eb038150
Zm00001eb038170
Zm00001eb038180
Zm00001eb038190
Zm00001eb038240
Zm00001eb038370
Zm00001eb038420
Zm00001eb038560
Zm00001eb038630
Zm00001eb038690
Zm00001eb038700
Zm00001eb038780
Zm00001eb038830
Zm00001eb038900
Zm00001eb039020
Zm00001eb039070
Zm00001eb039100
Zm00001eb039120
Zm00001eb039230
Zm00001eb039240
Zm00001eb039260
Zm00001eb039290
Zm00001eb039300
Zm00001eb039310
Zm00001eb039350
Zm00001eb039360
Zm00001eb039380
Zm00001eb039390
Zm00001eb039450
Zm00001eb039490
Zm00001eb039550
Zm00001eb039580
Zm00001eb039600
Zm00001eb039620
Zm00001eb039650
Zm00001eb039670
Zm00001eb039720
Zm00001eb039730
Zm00001eb039790
Zm00001eb039820
Zm00001eb039830
Zm00001eb039840
Zm00001eb039930
Zm00001eb039940
Zm00001eb039960
Zm00001eb039970
Zm00001eb039980
Zm00001eb040010
Zm00001eb040020
Zm00001eb040040
Zm00001eb040060
Zm00001eb040090
Zm00001eb040140
Zm00001eb040260
Zm00001eb040290
Zm00001eb040300
Zm00001eb040310
Zm00001eb040330
Zm00001eb040470
Zm00001eb040490
Zm00001eb040510
Zm00001eb040600
Zm00001eb040610
Zm00001eb040620
Zm00001eb040810
Zm00001eb040840
Zm00001eb040960
Zm00001eb040980
Zm00001eb040990
Zm00001eb041010
Zm00001eb041040
Zm00001eb041090
Zm00001eb041110
Zm00001eb041130
Zm00001eb041140
Zm00001eb041160
Zm00001eb041170
Zm00001eb041180
Zm00001eb041190
Zm00001eb041200
Zm00001eb041210
Zm00001eb041220
Zm00001eb041260
Zm00001eb041300
Zm00001eb041340
Zm00001eb041400
Zm00001eb041430
Zm00001eb041440
Zm00001eb041490
Zm00001eb041580
Zm00001eb041590
Zm00001eb041610
Zm00001eb041670
Zm00001eb041710
Zm00001eb041790
Zm00001eb041800
Zm00001eb041810
Zm00001eb041830
Zm00001eb041850
Zm00001eb041960
Zm00001eb041990
Zm00001eb042020
Zm00001eb042030
Zm00001eb042120
Zm00001eb042210
Zm00001eb042320
Zm00001eb042340
Zm00001eb042380
Zm00001eb042480
Zm00001eb042560
Zm00001eb042610
Zm00001eb042700
Zm00001eb042820
Zm00001eb042830
Zm00001eb042850
Zm00001eb043000
Zm00001eb043030
Zm00001eb043070
Zm00001eb043090
Zm00001eb043160
Zm00001eb043170
Zm00001eb043180
Zm00001eb043200
Zm00001eb043220
Zm00001eb043330
Zm00001eb043340
Zm00001eb043380
Zm00001eb043490
Zm00001eb043620
Zm00001eb043630
Zm00001eb043660
Zm00001eb043790
Zm00001eb043810
Zm00001eb043820
Zm00001eb043840
Zm00001eb043890
Zm00001eb043910
Zm00001eb043950
Zm00001eb044010
Zm00001eb044020
Zm00001eb044050
Zm00001eb044070
Zm00001eb044100
Zm00001eb044120
Zm00001eb044190
Zm00001eb044220
Zm00001eb044230
Zm00001eb044260
Zm00001eb044350
Zm00001eb044400
Zm00001eb044420
Zm00001eb044470
Zm00001eb044490
Zm00001eb044570
Zm00001eb044690
Zm00001eb044720
Zm00001eb044730
Zm00001eb044740
Zm00001eb044890
Zm00001eb044930
Zm00001eb044960
Zm00001eb044990
Zm00001eb045000
Zm00001eb045020
Zm00001eb045030
Zm00001eb045100
Zm00001eb045130
Zm00001eb045150
Zm00001eb045170
Zm00001eb045180
Zm00001eb045190
Zm00001eb045210
Zm00001eb045260
Zm00001eb045270
Zm00001eb045320
Zm00001eb045330
Zm00001eb045370
Zm00001eb045390
Zm00001eb045470
Zm00001eb045500
Zm00001eb045520
Zm00001eb045530
Zm00001eb045570
Zm00001eb045590
Zm00001eb045620
Zm00001eb045640
Zm00001eb045710
Zm00001eb045750
Zm00001eb045800
Zm00001eb045860
Zm00001eb045880
Zm00001eb045980
Zm00001eb046020
Zm00001eb046160
Zm00001eb046230
Zm00001eb046240
Zm00001eb046250
Zm00001eb046270
Zm00001eb046340
Zm00001eb046370
Zm00001eb046400
Zm00001eb046430
Zm00001eb046460
Zm00001eb046560
Zm00001eb046580
Zm00001eb046640
Zm00001eb046720
Zm00001eb046770
Zm00001eb046810
Zm00001eb046820
Zm00001eb046830
Zm00001eb046880
Zm00001eb047010
Zm00001eb047020
Zm00001eb047060
Zm00001eb047070
Zm00001eb047170
Zm00001eb047290
Zm00001eb047320
Zm00001eb047480
Zm00001eb047520
Zm00001eb047560
Zm00001eb047580
Zm00001eb047630
Zm00001eb047730
Zm00001eb047740
Zm00001eb047750
Zm00001eb047930
Zm00001eb047980
Zm00001eb048040
Zm00001eb048110
Zm00001eb048120
Zm00001eb048160
Zm00001eb048190
Zm00001eb048200
Zm00001eb048260
Zm00001eb048360
Zm00001eb048560
Zm00001eb048640
Zm00001eb048690
Zm00001eb048730
Zm00001eb048780
Zm00001eb048990
Zm00001eb049090
Zm00001eb049100
Zm00001eb049200
Zm00001eb049250
Zm00001eb049260
Zm00001eb049400
Zm00001eb049460
Zm00001eb049470
Zm00001eb049500
Zm00001eb049510
Zm00001eb049560
Zm00001eb049570
Zm00001eb049600
Zm00001eb049690
Zm00001eb049700
Zm00001eb049720
Zm00001eb049740
Zm00001eb049750
Zm00001eb049820
Zm00001eb049870
Zm00001eb049960
Zm00001eb049970
Zm00001eb050010
Zm00001eb050060
Zm00001eb050070
Zm00001eb050100
Zm00001eb050110
Zm00001eb050250
Zm00001eb050260
Zm00001eb050310
Zm00001eb050330
Zm00001eb050360
Zm00001eb050370
Zm00001eb050510
Zm00001eb050520
Zm00001eb050630
Zm00001eb050690
Zm00001eb050720
Zm00001eb050730
Zm00001eb050780
Zm00001eb050830
Zm00001eb050880
Zm00001eb051030
Zm00001eb051050
Zm00001eb051110
Zm00001eb051120
Zm00001eb051130
Zm00001eb051180
Zm00001eb051190
Zm00001eb051260
Zm00001eb051340
Zm00001eb051350
Zm00001eb051420
Zm00001eb051430
Zm00001eb051540
Zm00001eb051670
Zm00001eb051850
Zm00001eb051920
Zm00001eb051940
Zm00001eb052030
Zm00001eb052050
Zm00001eb052100
Zm00001eb052140
Zm00001eb052220
Zm00001eb052320
Zm00001eb052330
Zm00001eb052520
Zm00001eb052530
Zm00001eb052570
Zm00001eb052580
Zm00001eb052600
Zm00001eb052620
Zm00001eb052670
Zm00001eb052740
Zm00001eb052780
Zm00001eb052900
Zm00001eb053000
Zm00001eb053070
Zm00001eb053090
Zm00001eb053110
Zm00001eb053120
Zm00001eb053130
Zm00001eb053150
Zm00001eb053240
Zm00001eb053320
Zm00001eb053330
Zm00001eb053340
Zm00001eb053470
Zm00001eb053530
Zm00001eb053560
Zm00001eb053570
Zm00001eb053730
Zm00001eb053740
Zm00001eb053790
Zm00001eb053810
Zm00001eb053820
Zm00001eb053850
Zm00001eb053880
Zm00001eb053980
Zm00001eb054130
Zm00001eb054150
Zm00001eb054180
Zm00001eb054250
Zm00001eb054340
Zm00001eb054550
Zm00001eb054560
Zm00001eb054590
Zm00001eb054620
Zm00001eb054640
Zm00001eb054660
Zm00001eb054680
Zm00001eb054710
Zm00001eb054730
Zm00001eb054780
Zm00001eb054840
Zm00001eb054880
Zm00001eb054890
Zm00001eb054930
Zm00001eb054950
Zm00001eb054970
Zm00001eb054980
Zm00001eb055020
Zm00001eb055060
Zm00001eb055080
Zm00001eb055090
Zm00001eb055340
Zm00001eb055380
Zm00001eb055490
Zm00001eb055500
Zm00001eb055530
Zm00001eb055650
Zm00001eb055680
Zm00001eb055770
Zm00001eb055810
Zm00001eb055840
Zm00001eb055930
Zm00001eb056100
Zm00001eb056110
Zm00001eb056150
Zm00001eb056170
Zm00001eb056180
Zm00001eb056250
Zm00001eb056290
Zm00001eb056310
Zm00001eb056320
Zm00001eb056330
Zm00001eb056380
Zm00001eb056400
Zm00001eb056440
Zm00001eb056460
Zm00001eb056500
Zm00001eb056510
Zm00001eb056570
Zm00001eb056660
Zm00001eb056700
Zm00001eb056810
Zm00001eb056930
Zm00001eb056960
Zm00001eb057000
Zm00001eb057040
Zm00001eb057080
Zm00001eb057190
Zm00001eb057220
Zm00001eb057270
Zm00001eb057300
Zm00001eb057310
Zm00001eb057540
Zm00001eb057570
Zm00001eb057590
Zm00001eb057610
Zm00001eb057690
Zm00001eb057720
Zm00001eb057760
Zm00001eb057770
Zm00001eb057830
Zm00001eb057880
Zm00001eb058140
Zm00001eb058190
Zm00001eb058200
Zm00001eb058280
Zm00001eb058290
Zm00001eb058390
Zm00001eb058400
Zm00001eb058440
Zm00001eb058520
Zm00001eb058600
Zm00001eb058620
Zm00001eb058640
Zm00001eb058670
Zm00001eb058760
Zm00001eb058900
Zm00001eb058910
Zm00001eb058950
Zm00001eb059020
Zm00001eb059090
Zm00001eb059110
Zm00001eb059180
Zm00001eb059190
Zm00001eb059250
Zm00001eb059260
Zm00001eb059310
Zm00001eb059330
Zm00001eb059370
Zm00001eb059400
Zm00001eb059440
Zm00001eb059570
Zm00001eb059600
Zm00001eb059610
Zm00001eb059640
Zm00001eb059660
Zm00001eb059670
Zm00001eb059700
Zm00001eb059720
Zm00001eb059740
Zm00001eb059760
Zm00001eb059770
Zm00001eb059790
Zm00001eb059880
Zm00001eb059890
Zm00001eb059930
Zm00001eb060000
Zm00001eb060020
Zm00001eb060080
Zm00001eb060100
Zm00001eb060170
Zm00001eb060180
Zm00001eb060240
Zm00001eb060270
Zm00001eb060280
Zm00001eb060290
Zm00001eb060300
Zm00001eb060330
Zm00001eb060360
Zm00001eb060420
Zm00001eb060430
Zm00001eb060500
Zm00001eb060510
Zm00001eb060530
Zm00001eb060550
Zm00001eb060590
Zm00001eb060640
Zm00001eb060730
Zm00001eb060740
Zm00001eb060750
Zm00001eb060800
Zm00001eb060820
Zm00001eb060850
Zm00001eb060880
Zm00001eb060910
Zm00001eb060960
Zm00001eb061010
Zm00001eb061020
Zm00001eb061060
Zm00001eb061120
Zm00001eb061360
Zm00001eb061390
Zm00001eb061410
Zm00001eb061460
Zm00001eb061480
Zm00001eb061540
Zm00001eb061560
Zm00001eb061570
Zm00001eb061590
Zm00001eb061660
Zm00001eb061680
Zm00001eb061690
Zm00001eb061710
Zm00001eb061720
Zm00001eb061760
Zm00001eb061770
Zm00001eb061840
Zm00001eb061890
Zm00001eb062060
Zm00001eb062090
Zm00001eb062100
Zm00001eb062130
Zm00001eb062150
Zm00001eb062160
Zm00001eb062200
Zm00001eb062210
Zm00001eb062250
Zm00001eb062280
Zm00001eb062300
Zm00001eb062340
Zm00001eb062440
Zm00001eb062450
Zm00001eb062500
Zm00001eb062510
Zm00001eb062530
Zm00001eb062590
Zm00001eb062600
Zm00001eb062640
Zm00001eb062660
Zm00001eb062670
Zm00001eb062710
Zm00001eb062820
Zm00001eb062860
Zm00001eb062880
Zm00001eb062900
Zm00001eb062910
Zm00001eb062950
Zm00001eb062980
Zm00001eb063060
Zm00001eb063080
Zm00001eb063090
Zm00001eb063120
Zm00001eb063220
Zm00001eb063270
Zm00001eb063310
Zm00001eb063320
Zm00001eb063360
Zm00001eb063460
Zm00001eb063480
Zm00001eb063530
Zm00001eb063630
Zm00001eb063670
Zm00001eb063690
Zm00001eb063720
Zm00001eb063730
Zm00001eb063770
Zm00001eb063840
Zm00001eb063860
Zm00001eb063910
Zm00001eb063920
Zm00001eb063960
Zm00001eb063980
Zm00001eb063990
Zm00001eb064000
Zm00001eb064040
Zm00001eb064120
Zm00001eb064260
Zm00001eb064300
Zm00001eb064360
Zm00001eb064430
Zm00001eb064480
Zm00001eb064570
Zm00001eb064580
Zm00001eb064600
Zm00001eb064610
Zm00001eb064640
Zm00001eb064700
Zm00001eb064750
Zm00001eb064770
Zm00001eb064850
Zm00001eb064880
Zm00001eb064920
Zm00001eb064930
Zm00001eb064970
Zm00001eb064980
Zm00001eb065030
Zm00001eb065040
Zm00001eb065050
Zm00001eb065150
Zm00001eb065170
Zm00001eb065180
Zm00001eb065190
Zm00001eb065210
Zm00001eb065270
Zm00001eb065330
Zm00001eb065450
Zm00001eb065490
Zm00001eb065520
Zm00001eb065640
Zm00001eb065650
Zm00001eb065700
Zm00001eb065790
Zm00001eb065830
Zm00001eb065850
Zm00001eb065860
Zm00001eb065870
Zm00001eb065970
Zm00001eb065980
Zm00001eb066050
Zm00001eb066220
Zm00001eb066290
Zm00001eb066310
Zm00001eb066340
Zm00001eb066350
Zm00001eb066380
Zm00001eb066430
Zm00001eb066440
Zm00001eb066490
Zm00001eb066500
Zm00001eb066570
Zm00001eb066650
Zm00001eb066670
Zm00001eb066690
Zm00001eb066740
Zm00001eb066750
Zm00001eb066760
Zm00001eb066820
Zm00001eb066830
Zm00001eb066840
Zm00001eb066860
Zm00001eb066890
Zm00001eb066930
Zm00001eb066980
Zm00001eb066990
Zm00001eb067000
Zm00001eb067110
Zm00001eb067130
Zm00001eb067180
Zm00001eb067210
Zm00001eb067220
Zm00001eb067230
Zm00001eb067280
Zm00001eb067320
Zm00001eb067350
Zm00001eb067360
Zm00001eb067380
Zm00001eb067390
Zm00001eb067400
Zm00001eb067440
Zm00001eb067480
Zm00001eb067540
Zm00001eb067550
Zm00001eb067620
Zm00001eb067630
Zm00001eb067640
Zm00001eb067680
Zm00001eb067700
Zm00001eb067820
Zm00001eb067840
Zm00001eb067850
Zm00001eb067860
Zm00001eb067870
Zm00001eb067910
Zm00001eb067920
Zm00001eb067940
Zm00001eb067950
Zm00001eb068020
Zm00001eb068050
Zm00001eb068070
Zm00001eb068110
Zm00001eb068120
Zm00001eb068150
Zm00001eb068230
Zm00001eb068250
Zm00001eb068260
Zm00001eb068270
Zm00001eb068280
Zm00001eb068310
Zm00001eb068320
Zm00001eb068350
Zm00001eb068380
Zm00001eb068410
Zm00001eb068460
Zm00001eb068480
Zm00001eb068530
Zm00001eb068630
Zm00001eb068700
Zm00001eb068720
Zm00001eb068730
Zm00001eb068750
Zm00001eb068760
Zm00001eb068780
Zm00001eb068830
Zm00001eb068850
Zm00001eb068910
Zm00001eb068970
Zm00001eb069000
Zm00001eb069030
Zm00001eb069090
Zm00001eb069100
Zm00001eb069210
Zm00001eb069220
Zm00001eb069240
Zm00001eb069280
Zm00001eb069290
Zm00001eb069370
Zm00001eb069380
Zm00001eb069410
Zm00001eb069450
Zm00001eb069520
Zm00001eb069560
Zm00001eb069570
Zm00001eb069630
Zm00001eb069680
Zm00001eb069690
Zm00001eb069710
Zm00001eb069810
Zm00001eb069910
Zm00001eb069960
Zm00001eb070070
Zm00001eb070140
Zm00001eb070150
Zm00001eb070160
Zm00001eb070170
Zm00001eb070200
Zm00001eb070220
Zm00001eb070260
Zm00001eb070340
Zm00001eb070570
Zm00001eb070740
Zm00001eb070780
Zm00001eb070830
Zm00001eb070880
Zm00001eb070950
Zm00001eb070960
Zm00001eb071020
Zm00001eb071030
Zm00001eb071100
Zm00001eb071110
Zm00001eb071120
Zm00001eb071290
Zm00001eb071310
Zm00001eb071320
Zm00001eb071330
Zm00001eb071340
Zm00001eb071350
Zm00001eb071370
Zm00001eb071380
Zm00001eb071500
Zm00001eb071510
Zm00001eb071530
Zm00001eb071540
Zm00001eb071580
Zm00001eb071620
Zm00001eb071740
Zm00001eb071790
Zm00001eb071860
Zm00001eb071870
Zm00001eb071890
Zm00001eb071900
Zm00001eb071910
Zm00001eb071950
Zm00001eb072000
Zm00001eb072060
Zm00001eb072180
Zm00001eb072190
Zm00001eb072200
Zm00001eb072210
Zm00001eb072250
Zm00001eb072270
Zm00001eb072320
Zm00001eb072380
Zm00001eb072390
Zm00001eb072470
Zm00001eb072480
Zm00001eb072530
Zm00001eb072540
Zm00001eb072670
Zm00001eb072680
Zm00001eb072700
Zm00001eb072750
Zm00001eb072800
Zm00001eb072960
Zm00001eb072970
Zm00001eb072990
Zm00001eb073030
Zm00001eb073060
Zm00001eb073180
Zm00001eb073190
Zm00001eb073350
Zm00001eb073400
Zm00001eb073550
Zm00001eb073560
Zm00001eb073670
Zm00001eb073700
Zm00001eb073750
Zm00001eb073840
Zm00001eb073910
Zm00001eb073940
Zm00001eb073980
Zm00001eb074030
Zm00001eb074110
Zm00001eb074160
Zm00001eb074230
Zm00001eb074310
Zm00001eb074370
Zm00001eb074460
Zm00001eb074470
Zm00001eb074490
Zm00001eb074500
Zm00001eb074610
Zm00001eb074640
Zm00001eb074700
Zm00001eb074720
Zm00001eb074730
Zm00001eb074740
Zm00001eb074830
Zm00001eb074840
Zm00001eb074880
Zm00001eb074950
Zm00001eb075070
Zm00001eb075250
Zm00001eb075270
Zm00001eb075350
Zm00001eb075400
Zm00001eb075480
Zm00001eb075580
Zm00001eb075620
Zm00001eb075660
Zm00001eb075770
Zm00001eb075910
Zm00001eb076010
Zm00001eb076020
Zm00001eb076030
Zm00001eb076040
Zm00001eb076050
Zm00001eb076120
Zm00001eb076250
Zm00001eb076260
Zm00001eb076270
Zm00001eb076290
Zm00001eb076310
Zm00001eb076350
Zm00001eb076360
Zm00001eb076390
Zm00001eb076400
Zm00001eb076420
Zm00001eb076480
Zm00001eb076500
Zm00001eb076520
Zm00001eb076560
Zm00001eb076750
Zm00001eb076760
Zm00001eb076770
Zm00001eb076830
Zm00001eb076840
Zm00001eb076850
Zm00001eb076900
Zm00001eb076940
Zm00001eb076980
Zm00001eb077000
Zm00001eb077040
Zm00001eb077050
Zm00001eb077080
Zm00001eb077120
Zm00001eb077140
Zm00001eb077150
Zm00001eb077220
Zm00001eb077260
Zm00001eb077290
Zm00001eb077300
Zm00001eb077310
Zm00001eb077330
Zm00001eb077370
Zm00001eb077410
Zm00001eb077480
Zm00001eb077570
Zm00001eb077660
Zm00001eb077740
Zm00001eb077780
Zm00001eb077800
Zm00001eb077840
Zm00001eb077850
Zm00001eb077880
Zm00001eb077940
Zm00001eb077950
Zm00001eb078030
Zm00001eb078040
Zm00001eb078070
Zm00001eb078130
Zm00001eb078210
Zm00001eb078250
Zm00001eb078320
Zm00001eb078370
Zm00001eb078380
Zm00001eb078400
Zm00001eb078480
Zm00001eb078570
Zm00001eb078750
Zm00001eb078760
Zm00001eb078790
Zm00001eb078870
Zm00001eb078910
Zm00001eb078940
Zm00001eb079050
Zm00001eb079110
Zm00001eb079160
Zm00001eb079210
Zm00001eb079270
Zm00001eb079440
Zm00001eb079500
Zm00001eb079520
Zm00001eb079540
Zm00001eb079550
Zm00001eb079560
Zm00001eb079570
Zm00001eb079650
Zm00001eb079690
Zm00001eb079700
Zm00001eb079770
Zm00001eb079860
Zm00001eb080070
Zm00001eb080130
Zm00001eb080150
Zm00001eb080160
Zm00001eb080220
Zm00001eb080230
Zm00001eb080300
Zm00001eb080400
Zm00001eb080420
Zm00001eb080460
Zm00001eb080470
Zm00001eb080560
Zm00001eb080650
Zm00001eb080660
Zm00001eb080710
Zm00001eb080790
Zm00001eb080870
Zm00001eb080890
Zm00001eb080930
Zm00001eb080960
Zm00001eb080970
Zm00001eb080980
Zm00001eb081030
Zm00001eb081050
Zm00001eb081090
Zm00001eb081220
Zm00001eb081270
Zm00001eb081280
Zm00001eb081290
Zm00001eb081350
Zm00001eb081370
Zm00001eb081390
Zm00001eb081450
Zm00001eb081520
Zm00001eb081560
Zm00001eb081650
Zm00001eb081670
Zm00001eb081700
Zm00001eb081720
Zm00001eb081870
Zm00001eb081880
Zm00001eb081980
Zm00001eb081990
Zm00001eb082030
Zm00001eb082120
Zm00001eb082240
Zm00001eb082350
Zm00001eb082450
Zm00001eb082460
Zm00001eb082480
Zm00001eb082640
Zm00001eb082710
Zm00001eb082850
Zm00001eb082940
Zm00001eb082960
Zm00001eb082970
Zm00001eb082980
Zm00001eb083020
Zm00001eb083260
Zm00001eb083270
Zm00001eb083290
Zm00001eb083300
Zm00001eb083360
Zm00001eb083370
Zm00001eb083390
Zm00001eb083400
Zm00001eb083410
Zm00001eb083430
Zm00001eb083440
Zm00001eb083460
Zm00001eb083560
Zm00001eb083580
Zm00001eb083590
Zm00001eb083650
Zm00001eb083660
Zm00001eb083710
Zm00001eb083720
Zm00001eb083860
Zm00001eb083940
Zm00001eb083970
Zm00001eb084010
Zm00001eb084080
Zm00001eb084090
Zm00001eb084100
Zm00001eb084180
Zm00001eb084220
Zm00001eb084230
Zm00001eb084250
Zm00001eb084270
Zm00001eb084380
Zm00001eb084410
Zm00001eb084500
Zm00001eb084590
Zm00001eb084600
Zm00001eb084620
Zm00001eb084630
Zm00001eb084720
Zm00001eb084760
Zm00001eb084810
Zm00001eb084840
Zm00001eb084850
Zm00001eb084860
Zm00001eb084900
Zm00001eb084920
Zm00001eb084930
Zm00001eb084940
Zm00001eb084990
Zm00001eb085010
Zm00001eb085020
Zm00001eb085090
Zm00001eb085130
Zm00001eb085170
Zm00001eb085230
Zm00001eb085260
Zm00001eb085270
Zm00001eb085360
Zm00001eb085390
Zm00001eb085410
Zm00001eb085430
Zm00001eb085480
Zm00001eb085530
Zm00001eb085540
Zm00001eb085600
Zm00001eb085670
Zm00001eb085730
Zm00001eb085760
Zm00001eb085770
Zm00001eb085810
Zm00001eb085860
Zm00001eb085890
Zm00001eb085900
Zm00001eb086000
Zm00001eb086020
Zm00001eb086040
Zm00001eb086050
Zm00001eb086060
Zm00001eb086120
Zm00001eb086150
Zm00001eb086170
Zm00001eb086180
Zm00001eb086210
Zm00001eb086240
Zm00001eb086270
Zm00001eb086290
Zm00001eb086300
Zm00001eb086320
Zm00001eb086340
Zm00001eb086420
Zm00001eb086440
Zm00001eb086480
Zm00001eb086530
Zm00001eb086550
Zm00001eb086590
Zm00001eb086660
Zm00001eb086670
Zm00001eb086730
Zm00001eb086840
Zm00001eb086910
Zm00001eb086920
Zm00001eb086940
Zm00001eb086990
Zm00001eb087040
Zm00001eb087070
Zm00001eb087170
Zm00001eb087240
Zm00001eb087260
Zm00001eb087310
Zm00001eb087390
Zm00001eb087410
Zm00001eb087450
Zm00001eb087520
Zm00001eb087530
Zm00001eb087600
Zm00001eb087650
Zm00001eb087700
Zm00001eb087730
Zm00001eb087740
Zm00001eb087780
Zm00001eb087790
Zm00001eb087870
Zm00001eb087910
Zm00001eb087940
Zm00001eb087990
Zm00001eb088030
Zm00001eb088150
Zm00001eb088190
Zm00001eb088230
Zm00001eb088240
Zm00001eb088280
Zm00001eb088320
Zm00001eb088460
Zm00001eb088470
Zm00001eb088490
Zm00001eb088550
Zm00001eb088580
Zm00001eb088610
Zm00001eb088640
Zm00001eb088650
Zm00001eb088700
Zm00001eb088920
Zm00001eb088960
Zm00001eb088980
Zm00001eb088990
Zm00001eb089000
Zm00001eb089020
Zm00001eb089090
Zm00001eb089130
Zm00001eb089220
Zm00001eb089250
Zm00001eb089310
Zm00001eb089350
Zm00001eb089400
Zm00001eb089500
Zm00001eb089510
Zm00001eb089570
Zm00001eb089590
Zm00001eb089650
Zm00001eb089790
Zm00001eb089910
Zm00001eb089930
Zm00001eb089950
Zm00001eb089980
[truncated: 7,813 more rows]

## Sheet: M4
Zm00001eb000380
Zm00001eb000440
Zm00001eb000840
Zm00001eb002760
Zm00001eb002830
Zm00001eb006680
Zm00001eb008250
Zm00001eb008830
Zm00001eb010890
Zm00001eb011280
Zm00001eb014450
Zm00001eb014680
Zm00001eb014700
Zm00001eb014710
Zm00001eb020240
Zm00001eb022890
Zm00001eb025850
Zm00001eb027000
Zm00001eb027030
Zm00001eb030030
Zm00001eb030690
Zm00001eb035550
Zm00001eb038200
Zm00001eb038280
Zm00001eb039570
Zm00001eb047430
Zm00001eb047450
Zm00001eb052820
Zm00001eb064500
Zm00001eb070940
Zm00001eb071250
Zm00001eb077130
Zm00001eb078010
Zm00001eb081780
Zm00001eb081900
Zm00001eb083140
Zm00001eb084370
Zm00001eb087230
Zm00001eb090690
Zm00001eb091140
Zm00001eb093780
Zm00001eb095550
Zm00001eb096790
Zm00001eb102590
Zm00001eb106210
Zm00001eb109910
Zm00001eb111430
Zm00001eb112200
Zm00001eb125410
Zm00001eb125420
Zm00001eb125660
Zm00001eb127390
Zm00001eb129890
Zm00001eb130940
Zm00001eb131210
Zm00001eb131590
Zm00001eb133440
Zm00001eb135270
Zm00001eb135610
Zm00001eb136370
Zm00001eb138640
Zm00001eb138700
Zm00001eb143590
Zm00001eb147140
Zm00001eb147560
Zm00001eb150590
Zm00001eb153000
Zm00001eb154610
Zm00001eb163560
Zm00001eb163830
Zm00001eb164810
Zm00001eb169320
Zm00001eb169440
Zm00001eb172030
Zm00001eb173160
Zm00001eb175860
Zm00001eb178050
Zm00001eb181210
Zm00001eb182800
Zm00001eb182870
Zm00001eb185110
Zm00001eb190200
Zm00001eb190560
Zm00001eb195740
Zm00001eb197690
Zm00001eb197750
Zm00001eb198360
Zm00001eb200570
Zm00001eb201170
Zm00001eb203230
Zm00001eb205210
Zm00001eb209670
Zm00001eb209690
Zm00001eb211980
Zm00001eb223380
Zm00001eb223870
Zm00001eb231730
Zm00001eb238420
Zm00001eb243120
Zm00001eb246130
Zm00001eb246520
Zm00001eb247710
Zm00001eb249210
Zm00001eb249590
Zm00001eb249760
Zm00001eb253750
Zm00001eb254440
Zm00001eb256120
Zm00001eb256300
Zm00001eb258520
Zm00001eb260610
Zm00001eb264060
Zm00001eb267500
Zm00001eb280310
Zm00001eb280670
Zm00001eb285980
Zm00001eb286430
Zm00001eb286960
Zm00001eb293200
Zm00001eb293210
Zm00001eb293270
Zm00001eb300640
Zm00001eb304480
Zm00001eb313410
Zm00001eb315220
Zm00001eb316930
Zm00001eb317700
Zm00001eb318100
Zm00001eb321920
Zm00001eb325930
Zm00001eb327020
Zm00001eb327900
Zm00001eb328700
Zm00001eb328800
Zm00001eb328830
Zm00001eb328840
Zm00001eb330580
Zm00001eb338710
Zm00001eb340430
Zm00001eb341130
Zm00001eb346510
Zm00001eb347010
Zm00001eb347470
Zm00001eb348630
Zm00001eb348940
Zm00001eb350670
Zm00001eb351490
Zm00001eb352400
Zm00001eb357850
Zm00001eb360400
Zm00001eb361110
Zm00001eb361680
Zm00001eb364060
Zm00001eb364940
Zm00001eb365470
Zm00001eb366200
Zm00001eb371510
Zm00001eb373190
Zm00001eb373230
Zm00001eb373830
Zm00001eb379820
Zm00001eb382310
Zm00001eb384340
Zm00001eb391350
Zm00001eb391400
Zm00001eb391610
Zm00001eb396110
Zm00001eb396120
Zm00001eb396230
Zm00001eb397370
Zm00001eb397820
Zm00001eb401480
Zm00001eb405430
Zm00001eb408940
Zm00001eb414860
Zm00001eb415430
Zm00001eb416250
Zm00001eb422550
Zm00001eb423590
Zm00001eb428870
Zm00001eb429090
Zm00001eb429530
Zm00001eb429670
Zm00001eb438790
Zm00001eb442050

## Sheet: M5
Zm00001eb000370
Zm00001eb000390
Zm00001eb000400
Zm00001eb000430
Zm00001eb000880
Zm00001eb000990
Zm00001eb001560
Zm00001eb001690
Zm00001eb001880
Zm00001eb002030
Zm00001eb002090
Zm00001eb002440
Zm00001eb002600
Zm00001eb002710
Zm00001eb002780
Zm00001eb002790
Zm00001eb002800
Zm00001eb003220
Zm00001eb003470
Zm00001eb003590
Zm00001eb003600
Zm00001eb003610
Zm00001eb003620
Zm00001eb003630
Zm00001eb003660
Zm00001eb003730
Zm00001eb003910
Zm00001eb003920
Zm00001eb004110
Zm00001eb004260
Zm00001eb005500
Zm00001eb005510
Zm00001eb005580
Zm00001eb005590
Zm00001eb006160
Zm00001eb006170
Zm00001eb006180
Zm00001eb006350
Zm00001eb007000
Zm00001eb007470
Zm00001eb007580
Zm00001eb007610
Zm00001eb008450
Zm00001eb008460
Zm00001eb008770
Zm00001eb008920
Zm00001eb008980
Zm00001eb009090
Zm00001eb009390
Zm00001eb009610
Zm00001eb009630
Zm00001eb010070
Zm00001eb010080
Zm00001eb010110
Zm00001eb010440
Zm00001eb010560
Zm00001eb010570
Zm00001eb010710
Zm00001eb011270
Zm00001eb011550
Zm00001eb011560
Zm00001eb011680
Zm00001eb012020
Zm00001eb012390
Zm00001eb012580
Zm00001eb012820
Zm00001eb013130
Zm00001eb013180
Zm00001eb013440
Zm00001eb013540
Zm00001eb013610
Zm00001eb013780
Zm00001eb013810
Zm00001eb013820
Zm00001eb013910
Zm00001eb013950
Zm00001eb014090
Zm00001eb014100
Zm00001eb014120
Zm00001eb014160
Zm00001eb014500
Zm00001eb014560
Zm00001eb015000
Zm00001eb015390
Zm00001eb015930
Zm00001eb016950
Zm00001eb017030
Zm00001eb017120
Zm00001eb017140
Zm00001eb017270
Zm00001eb017620
Zm00001eb017840
Zm00001eb017950
Zm00001eb018100
Zm00001eb018650
Zm00001eb019240
Zm00001eb019390
Zm00001eb019640
Zm00001eb019680
Zm00001eb019860
Zm00001eb019870
Zm00001eb020170
Zm00001eb020560
Zm00001eb020620
Zm00001eb020680
Zm00001eb020730
Zm00001eb020740
Zm00001eb020790
Zm00001eb020890
Zm00001eb021450
Zm00001eb021470
Zm00001eb021620
Zm00001eb021640
Zm00001eb021750
Zm00001eb021800
Zm00001eb022050
Zm00001eb022110
Zm00001eb022240
Zm00001eb022570
Zm00001eb022730
Zm00001eb022990
Zm00001eb023070
Zm00001eb023130
Zm00001eb023330
Zm00001eb023400
Zm00001eb023410
Zm00001eb023420
Zm00001eb023460
Zm00001eb023490
Zm00001eb023700
Zm00001eb023840
Zm00001eb023850
Zm00001eb024150
Zm00001eb024460
Zm00001eb024900
Zm00001eb024910
Zm00001eb025100
Zm00001eb025460
Zm00001eb025590
Zm00001eb025690
Zm00001eb025790
Zm00001eb025860
Zm00001eb026010
Zm00001eb026090
Zm00001eb026540
Zm00001eb026640
Zm00001eb026680
Zm00001eb026690
Zm00001eb026840
Zm00001eb026860
Zm00001eb027040
Zm00001eb027860
Zm00001eb027970
Zm00001eb028770
Zm00001eb029590
Zm00001eb029720
Zm00001eb029730
Zm00001eb030340
Zm00001eb031160
Zm00001eb031240
Zm00001eb031350
Zm00001eb031580
Zm00001eb032020
Zm00001eb032280
Zm00001eb032310
Zm00001eb032460
Zm00001eb032470
Zm00001eb032480
Zm00001eb032500
Zm00001eb032670
Zm00001eb033540
Zm00001eb033650
Zm00001eb033870
Zm00001eb034220
Zm00001eb034840
Zm00001eb034870
Zm00001eb035870
Zm00001eb036220
Zm00001eb036320
Zm00001eb036510
Zm00001eb036580
Zm00001eb036940
Zm00001eb037200
Zm00001eb037210
Zm00001eb037300
Zm00001eb037550
Zm00001eb037570
Zm00001eb037610
Zm00001eb037860
Zm00001eb038090
Zm00001eb038410
Zm00001eb038710
Zm00001eb038820
Zm00001eb039010
Zm00001eb039270
Zm00001eb039560
Zm00001eb039710
Zm00001eb039860
Zm00001eb039870
Zm00001eb039880
Zm00001eb039890
Zm00001eb039900
Zm00001eb039920
Zm00001eb040530
Zm00001eb040570
Zm00001eb040680
Zm00001eb040900
Zm00001eb041330
Zm00001eb041540
Zm00001eb041550
Zm00001eb041940
Zm00001eb042630
Zm00001eb042930
Zm00001eb043100
Zm00001eb043110
Zm00001eb043120
Zm00001eb043350
Zm00001eb043580
Zm00001eb043610
Zm00001eb043650
Zm00001eb043800
Zm00001eb043930
Zm00001eb043960
Zm00001eb044090
Zm00001eb044110
Zm00001eb044360
Zm00001eb044590
Zm00001eb044900
Zm00001eb045580
Zm00001eb046440
Zm00001eb046600
Zm00001eb046610
Zm00001eb046630
Zm00001eb046870
Zm00001eb046890
Zm00001eb046900
Zm00001eb046910
Zm00001eb047330
Zm00001eb047360
Zm00001eb047370
Zm00001eb047390
Zm00001eb047400
Zm00001eb047410
Zm00001eb047420
Zm00001eb047490
Zm00001eb047650
Zm00001eb047660
Zm00001eb047820
Zm00001eb047880
Zm00001eb048130
Zm00001eb048140
Zm00001eb048310
Zm00001eb048440
Zm00001eb048710
Zm00001eb048790
Zm00001eb048890
Zm00001eb049850
Zm00001eb050140
Zm00001eb050410
Zm00001eb050910
Zm00001eb050950
Zm00001eb050970
Zm00001eb050980
Zm00001eb050990
Zm00001eb051060
Zm00001eb051160
Zm00001eb051290
Zm00001eb051720
Zm00001eb052010
Zm00001eb052130
Zm00001eb052150
Zm00001eb052200
Zm00001eb052210
Zm00001eb052730
Zm00001eb052750
Zm00001eb052760
Zm00001eb052770
Zm00001eb053040
Zm00001eb053220
Zm00001eb053700
Zm00001eb053760
Zm00001eb054140
Zm00001eb054510
Zm00001eb055040
Zm00001eb055220
Zm00001eb055400
Zm00001eb055750
Zm00001eb055830
Zm00001eb055850
Zm00001eb056060
Zm00001eb056390
Zm00001eb056600
Zm00001eb056740
Zm00001eb056870
Zm00001eb057230
Zm00001eb057250
Zm00001eb057480
Zm00001eb057580
Zm00001eb057810
Zm00001eb058000
Zm00001eb058260
Zm00001eb058800
Zm00001eb058880
Zm00001eb058970
Zm00001eb059160
Zm00001eb059490
Zm00001eb059540
Zm00001eb059850
Zm00001eb060060
Zm00001eb060130
Zm00001eb060230
Zm00001eb060250
Zm00001eb060520
Zm00001eb061030
Zm00001eb061740
Zm00001eb061780
Zm00001eb061920
Zm00001eb062030
Zm00001eb062180
Zm00001eb062390
Zm00001eb063170
Zm00001eb063400
Zm00001eb063410
Zm00001eb063800
Zm00001eb063930
Zm00001eb064420
Zm00001eb064740
Zm00001eb065300
Zm00001eb065400
Zm00001eb065410
Zm00001eb065430
Zm00001eb065440
Zm00001eb066030
Zm00001eb066110
Zm00001eb066190
Zm00001eb066250
Zm00001eb066630
Zm00001eb067090
Zm00001eb067260
Zm00001eb067420
Zm00001eb068000
Zm00001eb068390
Zm00001eb068430
Zm00001eb068470
Zm00001eb068900
Zm00001eb069050
Zm00001eb069320
Zm00001eb070420
Zm00001eb070430
Zm00001eb070450
Zm00001eb070480
Zm00001eb070500
Zm00001eb070980
Zm00001eb071060
Zm00001eb071420
Zm00001eb071640
Zm00001eb071660
Zm00001eb072020
Zm00001eb072420
Zm00001eb072580
Zm00001eb072640
Zm00001eb072660
Zm00001eb072980
Zm00001eb073090
Zm00001eb073100
Zm00001eb073650
Zm00001eb074010
Zm00001eb074020
Zm00001eb074210
Zm00001eb074360
Zm00001eb074600
Zm00001eb074760
Zm00001eb074770
Zm00001eb075410
Zm00001eb075510
Zm00001eb075700
Zm00001eb075710
Zm00001eb076190
Zm00001eb076240
Zm00001eb076450
Zm00001eb076600
Zm00001eb076740
Zm00001eb077180
Zm00001eb077230
Zm00001eb077440
Zm00001eb077550
Zm00001eb078340
Zm00001eb078470
Zm00001eb078640
Zm00001eb078660
Zm00001eb078670
Zm00001eb078700
Zm00001eb078710
Zm00001eb079320
Zm00001eb079370
Zm00001eb079390
Zm00001eb079780
Zm00001eb080290
Zm00001eb080730
Zm00001eb080910
Zm00001eb081100
Zm00001eb081330
Zm00001eb081440
Zm00001eb081550
Zm00001eb081640
Zm00001eb081850
Zm00001eb082040
Zm00001eb082390
Zm00001eb082800
Zm00001eb083530
Zm00001eb083540
Zm00001eb083870
Zm00001eb084070
Zm00001eb084680
Zm00001eb085640
Zm00001eb086310
Zm00001eb086570
Zm00001eb086960
Zm00001eb087090
Zm00001eb087630
Zm00001eb087950
Zm00001eb088260
Zm00001eb088500
Zm00001eb088590
Zm00001eb088840
Zm00001eb088950
Zm00001eb089110
Zm00001eb089190
Zm00001eb089230
Zm00001eb089240
Zm00001eb089360
Zm00001eb089450
Zm00001eb089560
Zm00001eb089670
Zm00001eb090110
Zm00001eb090260
Zm00001eb090350
Zm00001eb090830
Zm00001eb090870
Zm00001eb091110
Zm00001eb091360
Zm00001eb091400
Zm00001eb091430
Zm00001eb091800
Zm00001eb092120
Zm00001eb092300
Zm00001eb093430
Zm00001eb093490
Zm00001eb093820
Zm00001eb093830
Zm00001eb094640
Zm00001eb094650
Zm00001eb095210
Zm00001eb095350
Zm00001eb095360
Zm00001eb096510
Zm00001eb096900
Zm00001eb096970
Zm00001eb097100
Zm00001eb097690
Zm00001eb097880
Zm00001eb098340
Zm00001eb098390
Zm00001eb098730
Zm00001eb098860
Zm00001eb098950
Zm00001eb099020
Zm00001eb099270
Zm00001eb099620
Zm00001eb099640
Zm00001eb099710
Zm00001eb099920
Zm00001eb099990
Zm00001eb100200
Zm00001eb100300
Zm00001eb100340
Zm00001eb100460
Zm00001eb100590
Zm00001eb100630
Zm00001eb100660
Zm00001eb101230
Zm00001eb101350
Zm00001eb101370
Zm00001eb101480
Zm00001eb101560
Zm00001eb101760
Zm00001eb102170
Zm00001eb102260
Zm00001eb102340
Zm00001eb102470
Zm00001eb102800
Zm00001eb102910
Zm00001eb103040
Zm00001eb103110
Zm00001eb103130
Zm00001eb103150
Zm00001eb103710
Zm00001eb104140
Zm00001eb104490
Zm00001eb104740
Zm00001eb104930
Zm00001eb105350
Zm00001eb105580
Zm00001eb105610
Zm00001eb106010
Zm00001eb106090
Zm00001eb106670
Zm00001eb107090
Zm00001eb107230
Zm00001eb107240
Zm00001eb107270
Zm00001eb107350
Zm00001eb107370
Zm00001eb107450
Zm00001eb107490
Zm00001eb107870
Zm00001eb107930
Zm00001eb108070
Zm00001eb108190
Zm00001eb108280
Zm00001eb108340
Zm00001eb108630
Zm00001eb108730
Zm00001eb108890
Zm00001eb109400
Zm00001eb109720
Zm00001eb109750
Zm00001eb109780
Zm00001eb109960
Zm00001eb110400
Zm00001eb110740
Zm00001eb111420
Zm00001eb111470
Zm00001eb111680
Zm00001eb111750
Zm00001eb112150
Zm00001eb112280
Zm00001eb112510
Zm00001eb112680
Zm00001eb112770
Zm00001eb113050
Zm00001eb113650
Zm00001eb113660
Zm00001eb113680
Zm00001eb113820
Zm00001eb114340
Zm00001eb115050
Zm00001eb115100
Zm00001eb115210
Zm00001eb115390
Zm00001eb115450
Zm00001eb115840
Zm00001eb116150
Zm00001eb116160
Zm00001eb116640
Zm00001eb116840
Zm00001eb117000
Zm00001eb117280
Zm00001eb117290
Zm00001eb117920
Zm00001eb117940
Zm00001eb118090
Zm00001eb118270
Zm00001eb118320
Zm00001eb118690
Zm00001eb118720
Zm00001eb118810
Zm00001eb118930
Zm00001eb119220
Zm00001eb119250
Zm00001eb119570
Zm00001eb119580
Zm00001eb119760
Zm00001eb119800
Zm00001eb120100
Zm00001eb120230
Zm00001eb120440
Zm00001eb120980
Zm00001eb121190
Zm00001eb121220
Zm00001eb121620
Zm00001eb121630
Zm00001eb122320
Zm00001eb122360
Zm00001eb122500
Zm00001eb122530
Zm00001eb122570
Zm00001eb122610
Zm00001eb122760
Zm00001eb123040
Zm00001eb123070
Zm00001eb123090
Zm00001eb123110
Zm00001eb123130
Zm00001eb123140
Zm00001eb123380
Zm00001eb123470
Zm00001eb123560
Zm00001eb123800
Zm00001eb124110
Zm00001eb124210
Zm00001eb125060
Zm00001eb125070
Zm00001eb125080
Zm00001eb125170
Zm00001eb125190
Zm00001eb125880
Zm00001eb125890
Zm00001eb125980
Zm00001eb126260
Zm00001eb126780
Zm00001eb126960
Zm00001eb127370
Zm00001eb127640
Zm00001eb127810
Zm00001eb127890
Zm00001eb128300
Zm00001eb128330
Zm00001eb128450
Zm00001eb128620
Zm00001eb128890
Zm00001eb128980
Zm00001eb129020
Zm00001eb129030
Zm00001eb129120
Zm00001eb129130
Zm00001eb129330
Zm00001eb129360
Zm00001eb129490
Zm00001eb129910
Zm00001eb130080
Zm00001eb130500
Zm00001eb130530
Zm00001eb130720
Zm00001eb130750
Zm00001eb130820
Zm00001eb130870
Zm00001eb131000
Zm00001eb131180
Zm00001eb132990
Zm00001eb133050
Zm00001eb133800
Zm00001eb133810
Zm00001eb133870
Zm00001eb135040
Zm00001eb135280
Zm00001eb135300
Zm00001eb135550
Zm00001eb135570
Zm00001eb135650
Zm00001eb135830
Zm00001eb136200
Zm00001eb136250
Zm00001eb136380
Zm00001eb136390
Zm00001eb136810
Zm00001eb137050
Zm00001eb137240
Zm00001eb137280
Zm00001eb137340
Zm00001eb137380
Zm00001eb137390
Zm00001eb137430
Zm00001eb137480
Zm00001eb137810
Zm00001eb137850
Zm00001eb138070
Zm00001eb138190
Zm00001eb138290
Zm00001eb138310
Zm00001eb138330
Zm00001eb138720
Zm00001eb138950
Zm00001eb138960
Zm00001eb139060
Zm00001eb139210
Zm00001eb139380
Zm00001eb139470
Zm00001eb139800
Zm00001eb139880
Zm00001eb140000
Zm00001eb140010
Zm00001eb140020
Zm00001eb140560
Zm00001eb140680
Zm00001eb141010
Zm00001eb141020
Zm00001eb141270
Zm00001eb141280
Zm00001eb141510
Zm00001eb141520
Zm00001eb141710
Zm00001eb141880
Zm00001eb142040
Zm00001eb142640
Zm00001eb142720
Zm00001eb143580
Zm00001eb143820
Zm00001eb143910
Zm00001eb144240
Zm00001eb144510
Zm00001eb144610
Zm00001eb144620
Zm00001eb144910
Zm00001eb144930
Zm00001eb144960
Zm00001eb145350
Zm00001eb145870
Zm00001eb146070
Zm00001eb146220
Zm00001eb146390
Zm00001eb146800
Zm00001eb146810
Zm00001eb146890
Zm00001eb147390
Zm00001eb147480
Zm00001eb147520
Zm00001eb147630
Zm00001eb148280
Zm00001eb148550
Zm00001eb148600
Zm00001eb148680
Zm00001eb148780
Zm00001eb148880
Zm00001eb148910
Zm00001eb149150
Zm00001eb149280
Zm00001eb149290
Zm00001eb149360
Zm00001eb149370
Zm00001eb149460
Zm00001eb149640
Zm00001eb150110
Zm00001eb150420
Zm00001eb150730
Zm00001eb150740
Zm00001eb150820
Zm00001eb151080
Zm00001eb151140
Zm00001eb151280
Zm00001eb151300
Zm00001eb151540
Zm00001eb151760
Zm00001eb152070
Zm00001eb152280
Zm00001eb152570
Zm00001eb152640
Zm00001eb152810
Zm00001eb153010
Zm00001eb153140
Zm00001eb153150
Zm00001eb153340
Zm00001eb153360
Zm00001eb153550
Zm00001eb153750
Zm00001eb153760
Zm00001eb153840
Zm00001eb154230
Zm00001eb154360
Zm00001eb154390
Zm00001eb154410
Zm00001eb154460
Zm00001eb154600
Zm00001eb155340
Zm00001eb155630
Zm00001eb155680
Zm00001eb155890
Zm00001eb155950
Zm00001eb155970
Zm00001eb156690
Zm00001eb156780
Zm00001eb156800
Zm00001eb156860
Zm00001eb157260
Zm00001eb157310
Zm00001eb157410
Zm00001eb157570
Zm00001eb157830
Zm00001eb158150
Zm00001eb158160
Zm00001eb158170
Zm00001eb158210
Zm00001eb158350
Zm00001eb158610
Zm00001eb158630
Zm00001eb158730
Zm00001eb159100
Zm00001eb159110
Zm00001eb159210
Zm00001eb159310
Zm00001eb159380
Zm00001eb159410
Zm00001eb159650
Zm00001eb160480
Zm00001eb160630
Zm00001eb160820
Zm00001eb161110
Zm00001eb161250
Zm00001eb161710
Zm00001eb161870
Zm00001eb161990
Zm00001eb162310
Zm00001eb162680
Zm00001eb163080
Zm00001eb163460
Zm00001eb163650
Zm00001eb163810
Zm00001eb164090
Zm00001eb164360
Zm00001eb164450
Zm00001eb164580
Zm00001eb164750
Zm00001eb164780
Zm00001eb165490
Zm00001eb165820
Zm00001eb165830
Zm00001eb165840
Zm00001eb165850
Zm00001eb165920
Zm00001eb166090
Zm00001eb166100
Zm00001eb166140
Zm00001eb166250
Zm00001eb166450
Zm00001eb167060
Zm00001eb167090
Zm00001eb167120
Zm00001eb167340
Zm00001eb167960
Zm00001eb168040
Zm00001eb168190
Zm00001eb168290
Zm00001eb168320
Zm00001eb168370
Zm00001eb168380
Zm00001eb169090
Zm00001eb169200
Zm00001eb169340
Zm00001eb169420
Zm00001eb169480
Zm00001eb169710
Zm00001eb169890
Zm00001eb169950
Zm00001eb169960
Zm00001eb170090
Zm00001eb170220
Zm00001eb170300
Zm00001eb170560
Zm00001eb170580
Zm00001eb170600
Zm00001eb170830
Zm00001eb171600
Zm00001eb172170
Zm00001eb172230
Zm00001eb172270
Zm00001eb172420
Zm00001eb172500
Zm00001eb172950
Zm00001eb173570
Zm00001eb173590
Zm00001eb173600
Zm00001eb173610
Zm00001eb173830
Zm00001eb173840
Zm00001eb173970
Zm00001eb173980
Zm00001eb174500
Zm00001eb174600
Zm00001eb174790
Zm00001eb175390
Zm00001eb175940
Zm00001eb176490
Zm00001eb176590
Zm00001eb176840
Zm00001eb177090
Zm00001eb177120
Zm00001eb177240
Zm00001eb177280
Zm00001eb177310
Zm00001eb177570
Zm00001eb177640
Zm00001eb177690
Zm00001eb177880
Zm00001eb178000
Zm00001eb178120
Zm00001eb178180
Zm00001eb178190
Zm00001eb178230
Zm00001eb178270
Zm00001eb178490
Zm00001eb178680
Zm00001eb179650
Zm00001eb179780
Zm00001eb180020
Zm00001eb180880
Zm00001eb181630
Zm00001eb181640
Zm00001eb181770
Zm00001eb181840
Zm00001eb181850
Zm00001eb182130
Zm00001eb182810
Zm00001eb182980
Zm00001eb184000
Zm00001eb184010
Zm00001eb184300
Zm00001eb185300
Zm00001eb185470
Zm00001eb186010
Zm00001eb186170
Zm00001eb186190
Zm00001eb186200
Zm00001eb186300
Zm00001eb186480
Zm00001eb186490
Zm00001eb186560
Zm00001eb186570
Zm00001eb186720
Zm00001eb186760
Zm00001eb187150
Zm00001eb187350
Zm00001eb187540
Zm00001eb187810
Zm00001eb188100
Zm00001eb188550
Zm00001eb188840
Zm00001eb190060
Zm00001eb190130
Zm00001eb190340
Zm00001eb190590
Zm00001eb191160
Zm00001eb191180
Zm00001eb191410
Zm00001eb191490
Zm00001eb191590
Zm00001eb192220
Zm00001eb192320
Zm00001eb192470
Zm00001eb192480
Zm00001eb192490
Zm00001eb192600
Zm00001eb192740
Zm00001eb192760
Zm00001eb192770
Zm00001eb192890
Zm00001eb193090
Zm00001eb193100
Zm00001eb193550
Zm00001eb193680
Zm00001eb193700
Zm00001eb193720
Zm00001eb193910
Zm00001eb194180
Zm00001eb195030
Zm00001eb195100
Zm00001eb195170
Zm00001eb195440
Zm00001eb195930
Zm00001eb196150
Zm00001eb196560
Zm00001eb196630
Zm00001eb196650
Zm00001eb196790
Zm00001eb196870
Zm00001eb196940
Zm00001eb196980
Zm00001eb197220
Zm00001eb197290
Zm00001eb197320
Zm00001eb197370
Zm00001eb197570
Zm00001eb197650
Zm00001eb197870
Zm00001eb197900
Zm00001eb198390
Zm00001eb198490
Zm00001eb198640
Zm00001eb198970
Zm00001eb199050
Zm00001eb199170
Zm00001eb199180
Zm00001eb199390
Zm00001eb199400
Zm00001eb199420
Zm00001eb199470
Zm00001eb199660
Zm00001eb199890
Zm00001eb199930
Zm00001eb200030
Zm00001eb200050
Zm00001eb200100
Zm00001eb200210
Zm00001eb200230
Zm00001eb200380
Zm00001eb200430
Zm00001eb200550
Zm00001eb200830
Zm00001eb201100
Zm00001eb201130
Zm00001eb201250
Zm00001eb201280
Zm00001eb202050
Zm00001eb202270
Zm00001eb202480
Zm00001eb202710
Zm00001eb203240
Zm00001eb203420
Zm00001eb203620
Zm00001eb203790
Zm00001eb204100
Zm00001eb204360
Zm00001eb204390
Zm00001eb204490
Zm00001eb204530
Zm00001eb205370
Zm00001eb206940
Zm00001eb207560
Zm00001eb207570
Zm00001eb207580
Zm00001eb207640
Zm00001eb207720
Zm00001eb208090
Zm00001eb208980
Zm00001eb209140
Zm00001eb209660
Zm00001eb209890
Zm00001eb209920
Zm00001eb210350
Zm00001eb210430
Zm00001eb210480
Zm00001eb210490
Zm00001eb211050
Zm00001eb211100
Zm00001eb211120
Zm00001eb211360
Zm00001eb212220
Zm00001eb212450
Zm00001eb212510
Zm00001eb212670
Zm00001eb212890
Zm00001eb213180
Zm00001eb213260
Zm00001eb213300
Zm00001eb213420
Zm00001eb213800
Zm00001eb213950
Zm00001eb213970
Zm00001eb214250
Zm00001eb214560
Zm00001eb214820
Zm00001eb214950
Zm00001eb215120
Zm00001eb215310
Zm00001eb215380
Zm00001eb215460
Zm00001eb215790
Zm00001eb216030
Zm00001eb216590
Zm00001eb216780
Zm00001eb217190
Zm00001eb217410
Zm00001eb218280
Zm00001eb218320
Zm00001eb218760
Zm00001eb218860
Zm00001eb218930
Zm00001eb218960
Zm00001eb218970
Zm00001eb219580
Zm00001eb219750
Zm00001eb219810
Zm00001eb220340
Zm00001eb220480
Zm00001eb220520
Zm00001eb220760
Zm00001eb220800
Zm00001eb220870
Zm00001eb221470
Zm00001eb221590
Zm00001eb221740
Zm00001eb222360
Zm00001eb222370
Zm00001eb222380
Zm00001eb222770
Zm00001eb222820
Zm00001eb222840
Zm00001eb223300
Zm00001eb223330
Zm00001eb223400
Zm00001eb223410
Zm00001eb223670
Zm00001eb223860
Zm00001eb223900
Zm00001eb223910
Zm00001eb224200
Zm00001eb224610
Zm00001eb224740
Zm00001eb224830
Zm00001eb225090
Zm00001eb225120
Zm00001eb225230
Zm00001eb225440
Zm00001eb225480
Zm00001eb225960
Zm00001eb225990
Zm00001eb226210
Zm00001eb226300
Zm00001eb226360
Zm00001eb226450
Zm00001eb226460
Zm00001eb226550
Zm00001eb226650
Zm00001eb227380
Zm00001eb227520
Zm00001eb227750
Zm00001eb227760
Zm00001eb228350
Zm00001eb228480
Zm00001eb228490
Zm00001eb228780
Zm00001eb228910
Zm00001eb229430
Zm00001eb229530
Zm00001eb229630
Zm00001eb229750
Zm00001eb229870
Zm00001eb229960
Zm00001eb230240
Zm00001eb230290
Zm00001eb230930
Zm00001eb231260
Zm00001eb231270
Zm00001eb231280
Zm00001eb231880
Zm00001eb232590
Zm00001eb232740
Zm00001eb232750
Zm00001eb233090
Zm00001eb233410
Zm00001eb233750
Zm00001eb233860
Zm00001eb234070
Zm00001eb234360
Zm00001eb234690
Zm00001eb234730
Zm00001eb234840
Zm00001eb234850
Zm00001eb235330
Zm00001eb235360
Zm00001eb235490
Zm00001eb235570
Zm00001eb236730
Zm00001eb236850
Zm00001eb236860
Zm00001eb236880
Zm00001eb237170
Zm00001eb237240
Zm00001eb237600
Zm00001eb237620
Zm00001eb237630
Zm00001eb237650
Zm00001eb237690
Zm00001eb237840
Zm00001eb237860
Zm00001eb237910
Zm00001eb238120
Zm00001eb238390
Zm00001eb238570
Zm00001eb238710
Zm00001eb238730
Zm00001eb238800
Zm00001eb238830
Zm00001eb239430
Zm00001eb239450
Zm00001eb239500
Zm00001eb239670
Zm00001eb240670
Zm00001eb240900
Zm00001eb241100
Zm00001eb241320
Zm00001eb241740
Zm00001eb242600
Zm00001eb242740
Zm00001eb243350
Zm00001eb243470
Zm00001eb243690
Zm00001eb244010
Zm00001eb244450
Zm00001eb244650
Zm00001eb244690
Zm00001eb244990
Zm00001eb245380
Zm00001eb245640
Zm00001eb245960
Zm00001eb246000
Zm00001eb246020
Zm00001eb246370
Zm00001eb246670
Zm00001eb247110
Zm00001eb247610
Zm00001eb247760
Zm00001eb248470
Zm00001eb248600
Zm00001eb248680
Zm00001eb248740
Zm00001eb248870
Zm00001eb248880
Zm00001eb249020
Zm00001eb249200
Zm00001eb249390
Zm00001eb249400
Zm00001eb249440
Zm00001eb249450
Zm00001eb249470
Zm00001eb249670
Zm00001eb249710
Zm00001eb249770
Zm00001eb249990
Zm00001eb250030
Zm00001eb250040
Zm00001eb250610
Zm00001eb251080
Zm00001eb251350
Zm00001eb251530
Zm00001eb252200
Zm00001eb252360
Zm00001eb252390
Zm00001eb252480
Zm00001eb252580
Zm00001eb252670
Zm00001eb252690
Zm00001eb252990
Zm00001eb253030
Zm00001eb253460
Zm00001eb253670
Zm00001eb253880
Zm00001eb253910
Zm00001eb253990
Zm00001eb254390
Zm00001eb254920
Zm00001eb255140
Zm00001eb255200
Zm00001eb255270
Zm00001eb255390
Zm00001eb255880
Zm00001eb255950
Zm00001eb256010
Zm00001eb256030
Zm00001eb256050
Zm00001eb256060
Zm00001eb256080
Zm00001eb256960
Zm00001eb256990
Zm00001eb257210
Zm00001eb257290
Zm00001eb257300
Zm00001eb257320
Zm00001eb257520
Zm00001eb257730
Zm00001eb258040
Zm00001eb258100
Zm00001eb258290
Zm00001eb258310
Zm00001eb259200
Zm00001eb259370
Zm00001eb259950
Zm00001eb260000
Zm00001eb260260
Zm00001eb260350
Zm00001eb260710
Zm00001eb260850
Zm00001eb261000
Zm00001eb261040
Zm00001eb261050
Zm00001eb261070
Zm00001eb261080
Zm00001eb261090
Zm00001eb261110
Zm00001eb261120
Zm00001eb261180
Zm00001eb261380
Zm00001eb262550
Zm00001eb262560
Zm00001eb262650
Zm00001eb262710
Zm00001eb263200
Zm00001eb264770
Zm00001eb264870
Zm00001eb264910
Zm00001eb265290
Zm00001eb265310
Zm00001eb265490
Zm00001eb265860
Zm00001eb266070
Zm00001eb266460
Zm00001eb266470
Zm00001eb266650
Zm00001eb266660
Zm00001eb267030
Zm00001eb267050
Zm00001eb267080
Zm00001eb267210
Zm00001eb267320
Zm00001eb267570
Zm00001eb268180
Zm00001eb268500
Zm00001eb268680
Zm00001eb269660
Zm00001eb269730
Zm00001eb269910
Zm00001eb269940
Zm00001eb269950
Zm00001eb269960
Zm00001eb270270
Zm00001eb270420
Zm00001eb270630
Zm00001eb271120
Zm00001eb271160
Zm00001eb271260
Zm00001eb271280
Zm00001eb271440
Zm00001eb271670
Zm00001eb272050
Zm00001eb272110
Zm00001eb272430
Zm00001eb272530
Zm00001eb272580
Zm00001eb272590
Zm00001eb272610
Zm00001eb272620
Zm00001eb272840
Zm00001eb272900
Zm00001eb273240
Zm00001eb273460
Zm00001eb273940
Zm00001eb273950
Zm00001eb274560
Zm00001eb274740
Zm00001eb274910
Zm00001eb275160
Zm00001eb275420
Zm00001eb275550
Zm00001eb275710
Zm00001eb277350
Zm00001eb277540
Zm00001eb277560
Zm00001eb277770
Zm00001eb277820
Zm00001eb277910
Zm00001eb277990
Zm00001eb279090
Zm00001eb279100
Zm00001eb279190
Zm00001eb279210
Zm00001eb279230
Zm00001eb279290
Zm00001eb279420
Zm00001eb279870
Zm00001eb279880
Zm00001eb280060
Zm00001eb280720
Zm00001eb280930
Zm00001eb281180
Zm00001eb281590
Zm00001eb281840
Zm00001eb281870
Zm00001eb282040
Zm00001eb282320
Zm00001eb282510
Zm00001eb282580
Zm00001eb282750
Zm00001eb283110
Zm00001eb283210
Zm00001eb283220
Zm00001eb283270
Zm00001eb283380
Zm00001eb283400
Zm00001eb283440
Zm00001eb283670
Zm00001eb283750
Zm00001eb283870
Zm00001eb284090
Zm00001eb284840
Zm00001eb285190
Zm00001eb285370
Zm00001eb285430
Zm00001eb285730
Zm00001eb285880
Zm00001eb285990
Zm00001eb286090
Zm00001eb286410
Zm00001eb286920
Zm00001eb287230
Zm00001eb287250
Zm00001eb287950
Zm00001eb287970
Zm00001eb288010
Zm00001eb288150
Zm00001eb288350
Zm00001eb288670
Zm00001eb288730
Zm00001eb288800
Zm00001eb288850
Zm00001eb288920
Zm00001eb289320
Zm00001eb289360
Zm00001eb289630
Zm00001eb289670
Zm00001eb289960
Zm00001eb290050
Zm00001eb290150
Zm00001eb290370
Zm00001eb290460
Zm00001eb290590
Zm00001eb290690
Zm00001eb290750
Zm00001eb290760
Zm00001eb290970
Zm00001eb291420
Zm00001eb291460
Zm00001eb291640
Zm00001eb291690
Zm00001eb291840
Zm00001eb291850
Zm00001eb291860
Zm00001eb291880
Zm00001eb291890
Zm00001eb291970
Zm00001eb292060
Zm00001eb292110
Zm00001eb292260
Zm00001eb292590
Zm00001eb292600
Zm00001eb292820
Zm00001eb292850
Zm00001eb292990
Zm00001eb293180
Zm00001eb293690
Zm00001eb294020
Zm00001eb294730
Zm00001eb294860
Zm00001eb295020
Zm00001eb295060
Zm00001eb295440
Zm00001eb295570
Zm00001eb295930
Zm00001eb297350
Zm00001eb298030
Zm00001eb298060
Zm00001eb298200
Zm00001eb298210
Zm00001eb298230
Zm00001eb298250
Zm00001eb298320
Zm00001eb298420
Zm00001eb298480
Zm00001eb298540
Zm00001eb298670
Zm00001eb298770
Zm00001eb298980
Zm00001eb299110
Zm00001eb299120
Zm00001eb299820
Zm00001eb300120
Zm00001eb300620
Zm00001eb300670
Zm00001eb300760
Zm00001eb301200
Zm00001eb301380
Zm00001eb302660
Zm00001eb302910
Zm00001eb303110
Zm00001eb303120
Zm00001eb303620
Zm00001eb304260
Zm00001eb304490
Zm00001eb304560
Zm00001eb304940
Zm00001eb305190
Zm00001eb305600
Zm00001eb305670
Zm00001eb306030
Zm00001eb306340
Zm00001eb306350
Zm00001eb306400
Zm00001eb306650
Zm00001eb306730
Zm00001eb307060
Zm00001eb308270
Zm00001eb308790
Zm00001eb308800
Zm00001eb309040
Zm00001eb309110
Zm00001eb309580
Zm00001eb309770
Zm00001eb309990
Zm00001eb310330
Zm00001eb310590
Zm00001eb310660
Zm00001eb311110
Zm00001eb311240
Zm00001eb311300
Zm00001eb311310
Zm00001eb311390
Zm00001eb311450
Zm00001eb311540
Zm00001eb311550
Zm00001eb311700
Zm00001eb311920
Zm00001eb312060
Zm00001eb312070
Zm00001eb312240
Zm00001eb312250
Zm00001eb312450
Zm00001eb312950
Zm00001eb312960
Zm00001eb312970
Zm00001eb313250
Zm00001eb313450
Zm00001eb313520
Zm00001eb313580
Zm00001eb313700
Zm00001eb314010
Zm00001eb314290
Zm00001eb314320
Zm00001eb314660
Zm00001eb314930
Zm00001eb314950
Zm00001eb315090
Zm00001eb315110
Zm00001eb315260
Zm00001eb315650
Zm00001eb315660
Zm00001eb315830
Zm00001eb315870
Zm00001eb316130
Zm00001eb316460
Zm00001eb316470
Zm00001eb316830
Zm00001eb316920
Zm00001eb317010
Zm00001eb317020
Zm00001eb317030
Zm00001eb317090
Zm00001eb317130
Zm00001eb317380
Zm00001eb317430
Zm00001eb317440
Zm00001eb317530
Zm00001eb317640
Zm00001eb318350
Zm00001eb318520
Zm00001eb318630
Zm00001eb318780
Zm00001eb318910
Zm00001eb318940
Zm00001eb318970
Zm00001eb319800
Zm00001eb320830
Zm00001eb321020
Zm00001eb321100
Zm00001eb321380
Zm00001eb321410
Zm00001eb322310
Zm00001eb322470
Zm00001eb322690
Zm00001eb322970
Zm00001eb323060
Zm00001eb323150
Zm00001eb323160
Zm00001eb323430
Zm00001eb323510
Zm00001eb323610
Zm00001eb323710
Zm00001eb323760
Zm00001eb323970
Zm00001eb324150
Zm00001eb324170
Zm00001eb324190
Zm00001eb324530
Zm00001eb324700
Zm00001eb324720
Zm00001eb324900
Zm00001eb325160
Zm00001eb325170
Zm00001eb325230
Zm00001eb325280
Zm00001eb325800
Zm00001eb326150
Zm00001eb326330
Zm00001eb326350
Zm00001eb326790
Zm00001eb326800
Zm00001eb326930
Zm00001eb327000
Zm00001eb327030
Zm00001eb327160
Zm00001eb327930
Zm00001eb327990
Zm00001eb328140
Zm00001eb328290
Zm00001eb328350
Zm00001eb328470
Zm00001eb328490
Zm00001eb328510
Zm00001eb328590
Zm00001eb328600
Zm00001eb328780
Zm00001eb328790
Zm00001eb328810
Zm00001eb328820
Zm00001eb328860
Zm00001eb328870
Zm00001eb329050
Zm00001eb329280
Zm00001eb329380
Zm00001eb329580
Zm00001eb329900
Zm00001eb329990
Zm00001eb330000
Zm00001eb330300
Zm00001eb330370
Zm00001eb330490
Zm00001eb330500
Zm00001eb330530
Zm00001eb330570
Zm00001eb330620
Zm00001eb330760
Zm00001eb330820
Zm00001eb330920
Zm00001eb331410
Zm00001eb331500
Zm00001eb331820
Zm00001eb332030
Zm00001eb332120
Zm00001eb332160
Zm00001eb332210
Zm00001eb332330
Zm00001eb332460
Zm00001eb332540
Zm00001eb332840
Zm00001eb332870
Zm00001eb332990
Zm00001eb333200
Zm00001eb333260
Zm00001eb333290
Zm00001eb333300
Zm00001eb333550
Zm00001eb333560
Zm00001eb333580
Zm00001eb333650
Zm00001eb333900
Zm00001eb334500
Zm00001eb334740
Zm00001eb334760
Zm00001eb334830
Zm00001eb335010
Zm00001eb335390
Zm00001eb335540
Zm00001eb335570
Zm00001eb335630
Zm00001eb335680
Zm00001eb336480
Zm00001eb336500
Zm00001eb336650
Zm00001eb336660
Zm00001eb336960
Zm00001eb337340
Zm00001eb337720
Zm00001eb337830
Zm00001eb337950
Zm00001eb338100
Zm00001eb338150
Zm00001eb338290
Zm00001eb338590
Zm00001eb338720
Zm00001eb339320
Zm00001eb339510
Zm00001eb339540
Zm00001eb339550
Zm00001eb339590
Zm00001eb339760
Zm00001eb339850
Zm00001eb339940
Zm00001eb340420
Zm00001eb340640
Zm00001eb341000
Zm00001eb341630
Zm00001eb342070
Zm00001eb342100
Zm00001eb342260
Zm00001eb342300
Zm00001eb342370
Zm00001eb342550
Zm00001eb342560
Zm00001eb342740
Zm00001eb343010
Zm00001eb343220
Zm00001eb343260
Zm00001eb343410
Zm00001eb343680
Zm00001eb343790
Zm00001eb344200
Zm00001eb344760
Zm00001eb344850
Zm00001eb344970
Zm00001eb345060
Zm00001eb345580
Zm00001eb345740
Zm00001eb345880
Zm00001eb345960
Zm00001eb346460
Zm00001eb346640
Zm00001eb346830
Zm00001eb346980
Zm00001eb347040
Zm00001eb347080
Zm00001eb347230
Zm00001eb347740
Zm00001eb347850
Zm00001eb347900
Zm00001eb348290
Zm00001eb348500
Zm00001eb348550
Zm00001eb349320
Zm00001eb350030
Zm00001eb350230
Zm00001eb350250
Zm00001eb350580
Zm00001eb350600
Zm00001eb350680
Zm00001eb350690
Zm00001eb350800
Zm00001eb351150
Zm00001eb351260
Zm00001eb352340
Zm00001eb352560
Zm00001eb352800
Zm00001eb353110
Zm00001eb353140
Zm00001eb353540
Zm00001eb353780
Zm00001eb354480
Zm00001eb354510
Zm00001eb354540
Zm00001eb354550
Zm00001eb354680
Zm00001eb355120
Zm00001eb355140
Zm00001eb355240
Zm00001eb355420
Zm00001eb355760
Zm00001eb356070
Zm00001eb356130
Zm00001eb356150
Zm00001eb356270
Zm00001eb356620
Zm00001eb357070
Zm00001eb357250
Zm00001eb357380
Zm00001eb357630
Zm00001eb357860
Zm00001eb358170
Zm00001eb358210
Zm00001eb358360
Zm00001eb358880
Zm00001eb358960
Zm00001eb359060
Zm00001eb359300
Zm00001eb359360
Zm00001eb359950
Zm00001eb360020
Zm00001eb360290
Zm00001eb360530
Zm00001eb360550
Zm00001eb360670
Zm00001eb360960
Zm00001eb361780
Zm00001eb361840
Zm00001eb362340
Zm00001eb362790
Zm00001eb362850
Zm00001eb363300
Zm00001eb363360
Zm00001eb363420
Zm00001eb363520
Zm00001eb363740
Zm00001eb363850
Zm00001eb363870
Zm00001eb364410
Zm00001eb364700
Zm00001eb364870
Zm00001eb364930
Zm00001eb365060
Zm00001eb365110
Zm00001eb365200
Zm00001eb365220
Zm00001eb365680
Zm00001eb365750
Zm00001eb366030
Zm00001eb366080
Zm00001eb366140
Zm00001eb366290
Zm00001eb366410
Zm00001eb366740
Zm00001eb367160
Zm00001eb367200
Zm00001eb367260
Zm00001eb367890
Zm00001eb367900
Zm00001eb368570
Zm00001eb368620
Zm00001eb368990
Zm00001eb369200
Zm00001eb369310
Zm00001eb369520
Zm00001eb369530
Zm00001eb369540
Zm00001eb369700
Zm00001eb370070
Zm00001eb370230
Zm00001eb370720
Zm00001eb371070
Zm00001eb371720
Zm00001eb371740
Zm00001eb371800
Zm00001eb371970
Zm00001eb372190
Zm00001eb372390
Zm00001eb372420
Zm00001eb372520
Zm00001eb372570
Zm00001eb372720
Zm00001eb372760
Zm00001eb372950
Zm00001eb373030
Zm00001eb373050
Zm00001eb373110
Zm00001eb373220
Zm00001eb373260
Zm00001eb373270
Zm00001eb373600
Zm00001eb374140
Zm00001eb374390
Zm00001eb374450
Zm00001eb374700
Zm00001eb374810
Zm00001eb374890
Zm00001eb375160
Zm00001eb375340
Zm00001eb375850
Zm00001eb376200
Zm00001eb376570
Zm00001eb376680
Zm00001eb377390
Zm00001eb377410
Zm00001eb377480
Zm00001eb377500
Zm00001eb377520
Zm00001eb377770
Zm00001eb377870
Zm00001eb378200
Zm00001eb378380
Zm00001eb378640
Zm00001eb379090
Zm00001eb379140
Zm00001eb379210
Zm00001eb379280
Zm00001eb379330
Zm00001eb379460
Zm00001eb379630
Zm00001eb380130
Zm00001eb380140
Zm00001eb380350
Zm00001eb380400
Zm00001eb380490
Zm00001eb380680
Zm00001eb380790
Zm00001eb381300
Zm00001eb381980
Zm00001eb381990
Zm00001eb382200
Zm00001eb382380
Zm00001eb382500
Zm00001eb382650
Zm00001eb382990
Zm00001eb383000
Zm00001eb383230
Zm00001eb383330
Zm00001eb383380
Zm00001eb383720
Zm00001eb383780
Zm00001eb383800
Zm00001eb383860
Zm00001eb383870
Zm00001eb384280
Zm00001eb384430
Zm00001eb384510
Zm00001eb384540
Zm00001eb384700
Zm00001eb384710
Zm00001eb384720
Zm00001eb384840
Zm00001eb384970
Zm00001eb385210
Zm00001eb385230
Zm00001eb385870
Zm00001eb385970
Zm00001eb386180
Zm00001eb386210
Zm00001eb386230
Zm00001eb386550
Zm00001eb386750
Zm00001eb387160
Zm00001eb387520
Zm00001eb387610
Zm00001eb387850
Zm00001eb387890
Zm00001eb387910
Zm00001eb388080
Zm00001eb388290
Zm00001eb388840
Zm00001eb389070
Zm00001eb389260
Zm00001eb389270
Zm00001eb389570
Zm00001eb390480
Zm00001eb390690
Zm00001eb390710
Zm00001eb391190
Zm00001eb391280
Zm00001eb391290
Zm00001eb391370
Zm00001eb391410
Zm00001eb391490
Zm00001eb391620
Zm00001eb391630
Zm00001eb391660
Zm00001eb391670
Zm00001eb391690
Zm00001eb392090
Zm00001eb392550
Zm00001eb392630
Zm00001eb392740
Zm00001eb392800
Zm00001eb392880
Zm00001eb392960
Zm00001eb393050
Zm00001eb393070
Zm00001eb393180
Zm00001eb393470
Zm00001eb393650
Zm00001eb394220
Zm00001eb394340
Zm00001eb394430
Zm00001eb394770
Zm00001eb395240
Zm00001eb396240
Zm00001eb396250
Zm00001eb396270
Zm00001eb396280
Zm00001eb396300
Zm00001eb396360
Zm00001eb396380
Zm00001eb396450
Zm00001eb396510
Zm00001eb396610
Zm00001eb396710
Zm00001eb397010
Zm00001eb397060
Zm00001eb397140
Zm00001eb397490
Zm00001eb397570
Zm00001eb397580
Zm00001eb397710
Zm00001eb398500
Zm00001eb398670
Zm00001eb398680
Zm00001eb398840
Zm00001eb399140
Zm00001eb399180
Zm00001eb399370
Zm00001eb399520
Zm00001eb399560
Zm00001eb399860
Zm00001eb399870
Zm00001eb399890
Zm00001eb399900
Zm00001eb400210
Zm00001eb400300
Zm00001eb400380
Zm00001eb400660
Zm00001eb401290
Zm00001eb401330
Zm00001eb402140
Zm00001eb402220
Zm00001eb402330
Zm00001eb402630
Zm00001eb402640
Zm00001eb402890
[truncated: 201 more rows]

## Sheet: M6
Zm00001eb000650
Zm00001eb002040
Zm00001eb003340
Zm00001eb003970
Zm00001eb007800
Zm00001eb011040
Zm00001eb011420
Zm00001eb011480
Zm00001eb013320
Zm00001eb024020
Zm00001eb027960
Zm00001eb028520
Zm00001eb032750
Zm00001eb035040
Zm00001eb035890
Zm00001eb041980
Zm00001eb047890
Zm00001eb049430
Zm00001eb057500
Zm00001eb060340
Zm00001eb061160
Zm00001eb064190
Zm00001eb068540
Zm00001eb069110
Zm00001eb070720
Zm00001eb072050
Zm00001eb079800
Zm00001eb080530
Zm00001eb081070
Zm00001eb083810
Zm00001eb085560
Zm00001eb087430
Zm00001eb089460
Zm00001eb092590
Zm00001eb093090
Zm00001eb093300
Zm00001eb096500
Zm00001eb096860
Zm00001eb096940
Zm00001eb098590
Zm00001eb100950
Zm00001eb101330
Zm00001eb102230
Zm00001eb102790
Zm00001eb107620
Zm00001eb113010
Zm00001eb118580
Zm00001eb118920
Zm00001eb124470
Zm00001eb133830
Zm00001eb134960
Zm00001eb137920
Zm00001eb142190
Zm00001eb152120
Zm00001eb154430
Zm00001eb159960
Zm00001eb175840
Zm00001eb177330
Zm00001eb189080
Zm00001eb190260
Zm00001eb191000
Zm00001eb193620
Zm00001eb194590
Zm00001eb194980
Zm00001eb199110
Zm00001eb200760
Zm00001eb203950
Zm00001eb215850
Zm00001eb216900
Zm00001eb218360
Zm00001eb218510
Zm00001eb221750
Zm00001eb222890
Zm00001eb230950
Zm00001eb231790
Zm00001eb234260
Zm00001eb234500
Zm00001eb235350
Zm00001eb235920
Zm00001eb242280
Zm00001eb246450
Zm00001eb250770
Zm00001eb254240
Zm00001eb257480
Zm00001eb258020
Zm00001eb268410
Zm00001eb272280
Zm00001eb272360
Zm00001eb277490
Zm00001eb278130
Zm00001eb280920
Zm00001eb282730
Zm00001eb284530
Zm00001eb284850
Zm00001eb285060
Zm00001eb285470
Zm00001eb287710
Zm00001eb290880
Zm00001eb292360
Zm00001eb292700
Zm00001eb294040
Zm00001eb294210
Zm00001eb297450
Zm00001eb298450
Zm00001eb302160
Zm00001eb303530
Zm00001eb305620
Zm00001eb306900
Zm00001eb307090
Zm00001eb309340
Zm00001eb313060
Zm00001eb317890
Zm00001eb326720
Zm00001eb331120
Zm00001eb331850
Zm00001eb333270
Zm00001eb335650
Zm00001eb338940
Zm00001eb339290
Zm00001eb339900
Zm00001eb341250
Zm00001eb343290
Zm00001eb346300
Zm00001eb346890
Zm00001eb350310
Zm00001eb353130
Zm00001eb354250
Zm00001eb355840
Zm00001eb356210
Zm00001eb357910
Zm00001eb358070
Zm00001eb359470
Zm00001eb363860
Zm00001eb366150
Zm00001eb372590
Zm00001eb376330
Zm00001eb376700
Zm00001eb378730
Zm00001eb379190
Zm00001eb380040
Zm00001eb391240
Zm00001eb398660
Zm00001eb400160
Zm00001eb403930
Zm00001eb410210
Zm00001eb410550
Zm00001eb417020
Zm00001eb422940
Zm00001eb424600
Zm00001eb425740
Zm00001eb427630
Zm00001eb428060
Zm00001eb430180
Zm00001eb435110
Zm00001eb437220

## Sheet: M7
Zm00001eb000020
Zm00001eb000490
Zm00001eb000500
Zm00001eb000540
Zm00001eb000680
Zm00001eb000690
Zm00001eb000890
Zm00001eb001190
Zm00001eb001260
Zm00001eb001340
Zm00001eb001460
Zm00001eb001500
Zm00001eb001510
Zm00001eb001520
Zm00001eb001820
Zm00001eb001990
Zm00001eb002010
Zm00001eb002170
Zm00001eb002310
Zm00001eb002470
Zm00001eb002680
Zm00001eb002840
Zm00001eb003140
Zm00001eb003400
Zm00001eb003520
Zm00001eb003750
Zm00001eb003930
Zm00001eb004250
Zm00001eb004280
Zm00001eb004320
Zm00001eb004330
Zm00001eb004450
Zm00001eb004510
Zm00001eb004540
Zm00001eb004650
Zm00001eb004710
Zm00001eb004720
Zm00001eb004730
Zm00001eb004740
Zm00001eb004750
Zm00001eb004810
Zm00001eb005010
Zm00001eb005030
Zm00001eb005040
Zm00001eb005210
Zm00001eb005310
Zm00001eb005440
Zm00001eb005540
Zm00001eb005600
Zm00001eb005640
Zm00001eb005690
Zm00001eb006290
Zm00001eb006360
Zm00001eb006450
Zm00001eb006530
Zm00001eb006590
Zm00001eb006610
Zm00001eb006710
Zm00001eb006930
Zm00001eb007070
Zm00001eb007140
Zm00001eb007170
Zm00001eb007510
Zm00001eb007830
Zm00001eb007840
Zm00001eb007900
Zm00001eb007920
Zm00001eb007950
Zm00001eb007960
Zm00001eb007990
Zm00001eb008030
Zm00001eb008060
Zm00001eb008130
Zm00001eb008150
Zm00001eb008240
Zm00001eb008380
Zm00001eb008500
Zm00001eb008520
Zm00001eb008630
Zm00001eb008680
Zm00001eb008800
Zm00001eb008870
Zm00001eb008930
Zm00001eb009030
Zm00001eb009040
Zm00001eb009360
Zm00001eb009470
Zm00001eb009510
Zm00001eb009640
Zm00001eb009660
Zm00001eb010290
Zm00001eb010360
Zm00001eb010420
Zm00001eb010450
Zm00001eb010460
Zm00001eb010470
Zm00001eb010550
Zm00001eb010990
Zm00001eb011160
Zm00001eb011320
Zm00001eb011360
Zm00001eb011370
Zm00001eb011430
Zm00001eb011440
Zm00001eb011460
Zm00001eb011530
Zm00001eb011700
Zm00001eb011920
Zm00001eb012190
Zm00001eb012240
Zm00001eb012420
Zm00001eb012720
Zm00001eb012740
Zm00001eb012830
Zm00001eb012840
Zm00001eb012960
Zm00001eb013420
Zm00001eb013620
Zm00001eb013650
Zm00001eb013770
Zm00001eb013800
Zm00001eb014150
Zm00001eb014240
Zm00001eb014250
Zm00001eb014260
Zm00001eb014280
Zm00001eb014290
Zm00001eb014370
Zm00001eb014420
Zm00001eb014430
Zm00001eb014460
Zm00001eb014470
Zm00001eb014490
Zm00001eb014570
Zm00001eb014720
Zm00001eb014760
Zm00001eb014770
Zm00001eb014790
Zm00001eb014980
Zm00001eb015080
Zm00001eb015190
Zm00001eb015460
Zm00001eb015700
Zm00001eb015870
Zm00001eb015890
Zm00001eb016040
Zm00001eb016160
Zm00001eb016200
Zm00001eb016590
Zm00001eb016630
Zm00001eb017100
Zm00001eb017230
Zm00001eb017450
Zm00001eb017810
Zm00001eb017830
Zm00001eb017880
Zm00001eb017900
Zm00001eb018400
Zm00001eb018470
Zm00001eb019090
Zm00001eb019220
Zm00001eb019300
Zm00001eb019340
Zm00001eb019600
Zm00001eb020090
Zm00001eb020110
Zm00001eb020140
Zm00001eb020310
Zm00001eb020470
Zm00001eb020490
Zm00001eb020510
Zm00001eb020540
Zm00001eb020840
Zm00001eb020850
Zm00001eb020880
Zm00001eb021030
Zm00001eb021150
Zm00001eb021170
Zm00001eb021400
Zm00001eb021410
Zm00001eb021530
Zm00001eb021780
Zm00001eb022060
Zm00001eb022260
Zm00001eb022380
Zm00001eb022540
Zm00001eb022580
Zm00001eb022700
Zm00001eb022900
Zm00001eb022970
Zm00001eb023250
Zm00001eb023260
Zm00001eb023340
Zm00001eb023690
Zm00001eb023710
Zm00001eb023720
Zm00001eb023730
Zm00001eb023800
Zm00001eb024000
Zm00001eb024290
Zm00001eb024520
Zm00001eb024570
Zm00001eb024680
Zm00001eb024710
Zm00001eb024930
Zm00001eb025220
Zm00001eb025230
Zm00001eb025480
Zm00001eb025740
Zm00001eb025830
Zm00001eb025840
Zm00001eb025870
Zm00001eb025930
Zm00001eb026110
Zm00001eb026310
Zm00001eb026400
Zm00001eb026430
Zm00001eb026490
Zm00001eb026580
Zm00001eb027760
Zm00001eb027840
Zm00001eb027890
Zm00001eb028310
Zm00001eb028330
Zm00001eb028400
Zm00001eb028680
Zm00001eb029220
Zm00001eb029280
Zm00001eb029300
Zm00001eb029480
Zm00001eb029570
Zm00001eb029640
Zm00001eb029860
Zm00001eb029980
Zm00001eb029990
Zm00001eb030090
Zm00001eb030110
Zm00001eb030260
Zm00001eb030430
Zm00001eb030450
Zm00001eb030460
Zm00001eb030470
Zm00001eb030720
Zm00001eb030770
Zm00001eb030780
Zm00001eb030800
Zm00001eb030820
Zm00001eb030840
Zm00001eb031170
Zm00001eb031270
Zm00001eb031290
Zm00001eb031310
Zm00001eb031560
Zm00001eb031670
Zm00001eb031700
Zm00001eb031760
Zm00001eb031820
Zm00001eb032200
Zm00001eb032220
Zm00001eb032360
Zm00001eb032540
Zm00001eb032660
Zm00001eb032790
Zm00001eb032880
Zm00001eb032920
Zm00001eb033050
Zm00001eb033060
Zm00001eb033180
Zm00001eb033340
Zm00001eb033600
Zm00001eb033760
Zm00001eb033920
Zm00001eb033960
Zm00001eb034060
Zm00001eb034120
Zm00001eb034400
Zm00001eb034420
Zm00001eb034700
Zm00001eb034890
Zm00001eb034900
Zm00001eb034970
Zm00001eb035030
Zm00001eb035180
Zm00001eb035200
Zm00001eb035270
Zm00001eb035290
Zm00001eb035350
Zm00001eb035710
Zm00001eb035990
Zm00001eb036050
Zm00001eb036170
Zm00001eb037120
Zm00001eb037670
Zm00001eb037700
Zm00001eb037710
Zm00001eb037730
Zm00001eb037840
Zm00001eb038030
Zm00001eb038210
Zm00001eb038310
Zm00001eb038320
Zm00001eb038380
Zm00001eb038430
Zm00001eb038450
Zm00001eb038460
Zm00001eb038580
Zm00001eb038680
Zm00001eb038890
Zm00001eb039040
Zm00001eb039050
Zm00001eb039420
Zm00001eb039800
Zm00001eb039910
Zm00001eb040130
Zm00001eb040220
Zm00001eb040230
Zm00001eb040240
Zm00001eb040460
Zm00001eb040480
Zm00001eb040650
Zm00001eb040710
Zm00001eb041050
Zm00001eb041270
Zm00001eb041350
Zm00001eb041410
Zm00001eb041450
Zm00001eb041640
Zm00001eb041730
Zm00001eb041740
Zm00001eb041780
Zm00001eb041950
Zm00001eb041970
Zm00001eb042090
Zm00001eb042310
Zm00001eb042450
Zm00001eb043390
Zm00001eb043670
Zm00001eb043680
Zm00001eb043690
Zm00001eb043750
Zm00001eb043770
Zm00001eb043940
Zm00001eb044140
Zm00001eb044320
Zm00001eb044540
Zm00001eb044580
Zm00001eb044980
Zm00001eb045200
Zm00001eb045480
Zm00001eb045560
Zm00001eb045630
Zm00001eb046010
Zm00001eb046210
Zm00001eb046470
Zm00001eb046620
Zm00001eb046680
Zm00001eb046690
Zm00001eb046840
Zm00001eb047460
Zm00001eb047860
Zm00001eb048020
Zm00001eb048530
Zm00001eb048540
Zm00001eb048580
Zm00001eb048680
Zm00001eb048760
Zm00001eb048830
Zm00001eb049330
Zm00001eb049660
Zm00001eb049830
Zm00001eb049860
Zm00001eb050120
Zm00001eb050130
Zm00001eb050230
Zm00001eb050320
Zm00001eb050480
Zm00001eb050490
Zm00001eb050610
Zm00001eb050660
Zm00001eb050930
Zm00001eb051310
Zm00001eb051360
Zm00001eb051380
Zm00001eb051400
Zm00001eb051450
Zm00001eb051460
Zm00001eb051770
Zm00001eb051910
Zm00001eb052020
Zm00001eb052070
Zm00001eb052270
Zm00001eb052300
Zm00001eb052470
Zm00001eb052610
Zm00001eb052800
Zm00001eb053050
Zm00001eb053060
Zm00001eb053190
Zm00001eb053500
Zm00001eb053540
Zm00001eb053590
Zm00001eb053600
Zm00001eb053610
Zm00001eb053840
Zm00001eb053910
Zm00001eb054220
Zm00001eb054230
Zm00001eb054420
Zm00001eb054430
Zm00001eb054440
Zm00001eb054450
Zm00001eb054480
Zm00001eb054700
Zm00001eb054920
Zm00001eb054960
Zm00001eb055000
Zm00001eb055030
Zm00001eb055210
Zm00001eb055590
Zm00001eb055610
Zm00001eb055640
Zm00001eb055700
Zm00001eb055900
Zm00001eb055920
Zm00001eb055940
Zm00001eb055990
Zm00001eb056050
Zm00001eb056120
Zm00001eb056200
Zm00001eb056280
Zm00001eb056300
Zm00001eb056410
Zm00001eb056580
Zm00001eb056610
Zm00001eb056620
Zm00001eb056670
Zm00001eb056780
Zm00001eb056890
Zm00001eb057090
Zm00001eb057320
Zm00001eb057330
Zm00001eb057370
Zm00001eb057420
Zm00001eb057560
Zm00001eb057700
Zm00001eb057870
Zm00001eb057920
Zm00001eb058020
Zm00001eb058150
Zm00001eb058240
Zm00001eb058300
Zm00001eb058480
Zm00001eb058490
Zm00001eb058610
Zm00001eb058690
Zm00001eb058740
Zm00001eb058850
Zm00001eb058870
Zm00001eb058960
Zm00001eb059040
Zm00001eb059050
Zm00001eb059270
Zm00001eb059360
Zm00001eb059420
Zm00001eb059450
Zm00001eb059560
Zm00001eb059730
Zm00001eb059800
Zm00001eb059920
Zm00001eb060040
Zm00001eb060390
Zm00001eb061070
Zm00001eb061300
Zm00001eb061330
Zm00001eb061440
Zm00001eb061630
Zm00001eb061750
Zm00001eb061990
Zm00001eb062050
Zm00001eb062110
Zm00001eb062290
Zm00001eb062360
Zm00001eb062620
Zm00001eb062750
Zm00001eb062920
Zm00001eb062930
Zm00001eb063040
Zm00001eb063110
Zm00001eb063140
Zm00001eb063150
Zm00001eb063370
Zm00001eb063380
Zm00001eb063450
Zm00001eb063610
Zm00001eb063650
Zm00001eb063660
Zm00001eb063830
Zm00001eb063880
Zm00001eb063970
Zm00001eb064230
Zm00001eb064460
Zm00001eb064470
Zm00001eb064530
Zm00001eb064730
Zm00001eb064780
Zm00001eb064790
Zm00001eb064900
Zm00001eb065000
Zm00001eb065130
Zm00001eb065140
Zm00001eb065370
Zm00001eb065610
Zm00001eb065630
Zm00001eb065680
Zm00001eb065690
Zm00001eb065750
Zm00001eb065760
Zm00001eb065810
Zm00001eb065890
Zm00001eb065900
Zm00001eb065910
Zm00001eb066120
Zm00001eb066150
Zm00001eb066300
Zm00001eb066560
Zm00001eb066580
Zm00001eb066640
Zm00001eb066770
Zm00001eb066870
Zm00001eb066970
Zm00001eb067080
Zm00001eb067270
Zm00001eb067430
Zm00001eb067650
Zm00001eb067730
Zm00001eb067740
Zm00001eb067990
Zm00001eb068030
Zm00001eb068060
Zm00001eb068330
Zm00001eb068440
Zm00001eb068550
Zm00001eb068560
Zm00001eb068610
Zm00001eb068840
Zm00001eb068860
Zm00001eb068880
Zm00001eb068990
Zm00001eb069040
Zm00001eb069060
Zm00001eb069150
Zm00001eb069600
Zm00001eb069640
Zm00001eb070290
Zm00001eb070390
Zm00001eb070410
Zm00001eb070630
Zm00001eb070640
Zm00001eb070930
Zm00001eb071040
Zm00001eb071850
Zm00001eb071990
Zm00001eb072170
Zm00001eb072310
Zm00001eb072330
Zm00001eb072560
Zm00001eb072590
Zm00001eb072740
Zm00001eb072850
Zm00001eb072860
Zm00001eb072880
Zm00001eb072920
Zm00001eb072940
Zm00001eb073050
Zm00001eb073120
Zm00001eb073370
Zm00001eb073440
Zm00001eb073470
Zm00001eb073620
Zm00001eb073660
Zm00001eb073740
Zm00001eb073790
Zm00001eb073810
Zm00001eb073920
Zm00001eb073990
Zm00001eb074220
Zm00001eb074280
Zm00001eb074320
Zm00001eb074390
Zm00001eb074400
Zm00001eb074530
Zm00001eb074540
Zm00001eb074620
Zm00001eb074780
Zm00001eb074790
Zm00001eb074870
Zm00001eb075100
Zm00001eb075170
Zm00001eb075360
Zm00001eb075520
Zm00001eb075540
Zm00001eb075640
Zm00001eb075810
Zm00001eb075920
Zm00001eb076130
Zm00001eb076230
Zm00001eb076630
Zm00001eb076670
Zm00001eb076720
Zm00001eb076810
Zm00001eb076960
Zm00001eb077240
Zm00001eb077390
Zm00001eb077430
Zm00001eb077450
Zm00001eb077490
Zm00001eb077610
Zm00001eb077630
Zm00001eb077670
Zm00001eb077770
Zm00001eb077920
Zm00001eb077960
Zm00001eb078050
Zm00001eb078060
Zm00001eb078190
Zm00001eb078500
Zm00001eb078510
Zm00001eb078550
Zm00001eb078560
Zm00001eb078580
Zm00001eb078620
Zm00001eb078630
Zm00001eb078890
Zm00001eb079090
Zm00001eb079150
Zm00001eb079190
Zm00001eb079300
Zm00001eb079340
Zm00001eb079660
Zm00001eb079670
Zm00001eb079750
Zm00001eb079830
Zm00001eb079890
Zm00001eb079900
Zm00001eb079910
Zm00001eb079950
Zm00001eb080110
Zm00001eb080260
Zm00001eb080390
Zm00001eb080410
Zm00001eb080500
Zm00001eb080550
Zm00001eb080570
Zm00001eb080640
Zm00001eb080690
Zm00001eb080780
Zm00001eb080800
Zm00001eb081110
Zm00001eb081120
Zm00001eb081230
Zm00001eb081430
Zm00001eb081500
Zm00001eb081680
Zm00001eb081940
Zm00001eb082060
Zm00001eb082130
Zm00001eb082150
Zm00001eb082550
Zm00001eb082570
Zm00001eb082720
Zm00001eb082830
Zm00001eb082860
Zm00001eb082930
Zm00001eb083160
Zm00001eb083240
Zm00001eb083310
Zm00001eb083380
Zm00001eb083570
Zm00001eb083640
Zm00001eb083790
Zm00001eb083820
Zm00001eb083830
Zm00001eb084030
Zm00001eb084040
Zm00001eb084060
Zm00001eb084210
Zm00001eb084360
Zm00001eb084530
Zm00001eb084730
Zm00001eb084910
Zm00001eb085190
Zm00001eb085220
Zm00001eb085330
Zm00001eb085440
Zm00001eb085500
Zm00001eb085520
Zm00001eb085630
Zm00001eb085790
Zm00001eb085820
Zm00001eb085830
Zm00001eb085950
Zm00001eb086030
Zm00001eb086360
Zm00001eb086630
Zm00001eb086650
Zm00001eb086740
Zm00001eb087160
Zm00001eb087830
Zm00001eb087930
Zm00001eb088510
Zm00001eb088520
Zm00001eb088530
Zm00001eb088560
Zm00001eb088570
Zm00001eb088810
Zm00001eb088830
Zm00001eb089210
Zm00001eb089280
Zm00001eb090420
Zm00001eb090480
Zm00001eb090500
Zm00001eb091300
Zm00001eb091460
Zm00001eb091480
Zm00001eb091700
Zm00001eb091740
Zm00001eb091750
Zm00001eb092480
Zm00001eb092530
Zm00001eb092800
Zm00001eb092850
Zm00001eb092880
Zm00001eb092890
Zm00001eb093130
Zm00001eb093150
Zm00001eb093200
Zm00001eb093500
Zm00001eb093510
Zm00001eb093870
Zm00001eb093880
Zm00001eb094070
Zm00001eb094400
Zm00001eb094610
Zm00001eb094840
Zm00001eb094850
Zm00001eb095070
Zm00001eb095270
Zm00001eb095340
Zm00001eb095620
Zm00001eb095640
Zm00001eb095660
Zm00001eb095700
Zm00001eb095760
Zm00001eb095880
Zm00001eb096190
Zm00001eb096540
Zm00001eb096560
Zm00001eb096800
Zm00001eb096930
Zm00001eb097070
Zm00001eb097110
Zm00001eb097390
Zm00001eb097580
Zm00001eb097850
Zm00001eb098040
Zm00001eb098070
Zm00001eb098240
Zm00001eb098500
Zm00001eb098560
Zm00001eb098670
Zm00001eb098750
Zm00001eb098840
Zm00001eb099000
Zm00001eb099060
Zm00001eb099080
Zm00001eb099260
Zm00001eb099370
Zm00001eb099390
Zm00001eb099400
Zm00001eb099490
Zm00001eb099520
Zm00001eb099680
Zm00001eb099910
Zm00001eb099930
Zm00001eb100000
Zm00001eb100110
Zm00001eb100170
Zm00001eb100230
Zm00001eb100410
Zm00001eb100430
Zm00001eb100470
Zm00001eb100680
Zm00001eb100860
Zm00001eb100930
Zm00001eb101010
Zm00001eb101040
Zm00001eb101060
Zm00001eb101070
Zm00001eb101120
Zm00001eb101190
Zm00001eb101360
Zm00001eb101640
Zm00001eb101770
Zm00001eb101890
Zm00001eb101900
Zm00001eb101920
Zm00001eb102060
Zm00001eb102150
Zm00001eb102200
Zm00001eb102270
Zm00001eb102420
Zm00001eb102440
Zm00001eb102450
Zm00001eb102530
Zm00001eb102580
Zm00001eb102840
Zm00001eb102960
Zm00001eb103180
Zm00001eb103200
Zm00001eb103210
Zm00001eb103410
Zm00001eb103420
Zm00001eb103460
Zm00001eb103470
Zm00001eb103500
Zm00001eb103750
Zm00001eb103840
Zm00001eb103940
Zm00001eb103950
Zm00001eb103990
Zm00001eb104010
Zm00001eb104060
Zm00001eb104110
Zm00001eb104150
Zm00001eb104320
Zm00001eb104350
Zm00001eb104520
Zm00001eb104550
Zm00001eb104650
Zm00001eb104870
Zm00001eb105290
Zm00001eb105520
Zm00001eb105640
Zm00001eb105670
Zm00001eb105690
Zm00001eb105750
Zm00001eb105780
Zm00001eb105840
Zm00001eb106070
Zm00001eb106450
Zm00001eb106610
Zm00001eb106620
Zm00001eb106660
Zm00001eb106750
Zm00001eb106760
Zm00001eb107010
Zm00001eb107050
Zm00001eb107290
Zm00001eb107440
Zm00001eb107530
Zm00001eb107670
Zm00001eb107800
Zm00001eb108150
Zm00001eb108240
Zm00001eb108290
Zm00001eb108300
Zm00001eb108370
Zm00001eb108600
Zm00001eb109080
Zm00001eb109270
Zm00001eb109360
Zm00001eb109420
Zm00001eb109710
Zm00001eb109810
Zm00001eb109870
Zm00001eb110290
Zm00001eb110500
Zm00001eb110510
Zm00001eb110730
Zm00001eb110930
Zm00001eb110940
Zm00001eb110950
Zm00001eb110960
Zm00001eb110970
Zm00001eb111160
Zm00001eb111250
Zm00001eb111490
Zm00001eb111560
Zm00001eb111640
Zm00001eb111700
Zm00001eb111740
Zm00001eb111790
Zm00001eb111820
Zm00001eb111830
Zm00001eb111850
Zm00001eb112030
Zm00001eb112170
Zm00001eb112590
Zm00001eb112640
Zm00001eb112850
Zm00001eb113150
Zm00001eb113170
Zm00001eb113220
Zm00001eb113300
Zm00001eb113410
Zm00001eb113540
Zm00001eb113950
Zm00001eb113970
Zm00001eb114110
Zm00001eb114140
Zm00001eb114240
Zm00001eb114330
Zm00001eb114350
Zm00001eb115200
Zm00001eb115430
Zm00001eb115730
Zm00001eb116410
Zm00001eb116880
Zm00001eb116890
Zm00001eb117450
Zm00001eb117560
Zm00001eb117610
Zm00001eb117620
Zm00001eb117760
Zm00001eb117790
Zm00001eb117820
Zm00001eb117870
Zm00001eb117900
Zm00001eb117910
Zm00001eb117930
Zm00001eb118120
Zm00001eb118610
Zm00001eb118840
Zm00001eb118850
Zm00001eb119030
Zm00001eb119190
Zm00001eb119340
Zm00001eb119420
Zm00001eb119470
Zm00001eb119540
Zm00001eb119640
Zm00001eb120020
Zm00001eb120040
Zm00001eb120120
Zm00001eb120250
Zm00001eb120340
Zm00001eb120600
Zm00001eb120650
Zm00001eb120730
Zm00001eb120750
Zm00001eb120780
Zm00001eb120850
Zm00001eb121000
Zm00001eb121050
Zm00001eb121060
Zm00001eb121200
Zm00001eb121210
Zm00001eb121300
Zm00001eb121390
Zm00001eb121690
Zm00001eb122010
Zm00001eb122030
Zm00001eb122050
Zm00001eb122180
Zm00001eb122190
Zm00001eb122210
Zm00001eb122340
Zm00001eb122420
Zm00001eb122450
Zm00001eb122520
Zm00001eb122560
Zm00001eb122590
Zm00001eb122640
Zm00001eb122680
Zm00001eb122700
Zm00001eb122920
Zm00001eb122960
Zm00001eb123250
Zm00001eb123270
Zm00001eb123370
Zm00001eb123480
Zm00001eb123830
Zm00001eb124070
Zm00001eb124220
Zm00001eb124420
Zm00001eb124530
Zm00001eb124580
Zm00001eb124710
Zm00001eb124780
Zm00001eb124930
Zm00001eb125150
Zm00001eb125220
Zm00001eb125350
Zm00001eb125360
Zm00001eb125380
Zm00001eb125440
Zm00001eb125620
Zm00001eb125650
Zm00001eb125730
Zm00001eb125780
Zm00001eb125990
Zm00001eb126000
Zm00001eb126080
Zm00001eb126140
Zm00001eb126290
Zm00001eb126400
Zm00001eb126430
Zm00001eb126470
Zm00001eb126540
Zm00001eb126560
Zm00001eb126670
Zm00001eb126840
Zm00001eb126880
Zm00001eb126990
Zm00001eb127020
Zm00001eb127030
Zm00001eb127090
Zm00001eb127650
Zm00001eb127830
Zm00001eb127880
Zm00001eb127940
Zm00001eb127960
Zm00001eb128360
Zm00001eb128470
Zm00001eb128530
Zm00001eb128570
Zm00001eb128780
Zm00001eb130070
Zm00001eb130130
Zm00001eb130270
Zm00001eb130450
Zm00001eb130610
Zm00001eb131020
Zm00001eb131090
Zm00001eb131790
Zm00001eb131820
Zm00001eb132340
Zm00001eb132610
Zm00001eb132750
Zm00001eb133080
Zm00001eb133700
Zm00001eb133890
Zm00001eb134090
Zm00001eb134100
Zm00001eb134790
Zm00001eb134870
Zm00001eb134910
Zm00001eb134990
Zm00001eb135060
Zm00001eb135320
Zm00001eb135470
Zm00001eb135530
Zm00001eb135680
Zm00001eb135690
Zm00001eb135710
Zm00001eb135720
Zm00001eb135880
Zm00001eb135900
Zm00001eb136060
Zm00001eb136120
Zm00001eb136130
Zm00001eb136270
Zm00001eb136460
Zm00001eb136470
Zm00001eb137000
Zm00001eb137400
Zm00001eb137500
Zm00001eb137540
Zm00001eb137580
Zm00001eb137600
Zm00001eb137730
Zm00001eb137770
Zm00001eb137860
Zm00001eb138150
Zm00001eb138380
Zm00001eb138890
Zm00001eb139250
Zm00001eb139260
Zm00001eb139300
Zm00001eb139570
Zm00001eb139610
Zm00001eb139780
Zm00001eb139790
Zm00001eb140060
Zm00001eb140260
Zm00001eb140550
Zm00001eb141060
Zm00001eb141160
Zm00001eb141180
Zm00001eb141350
Zm00001eb141360
Zm00001eb141370
Zm00001eb141720
Zm00001eb141860
Zm00001eb142120
Zm00001eb142450
Zm00001eb142480
Zm00001eb142560
Zm00001eb142580
Zm00001eb142820
Zm00001eb142940
Zm00001eb143140
Zm00001eb143410
Zm00001eb143420
Zm00001eb143440
Zm00001eb143450
Zm00001eb143520
Zm00001eb143570
Zm00001eb143620
Zm00001eb143740
Zm00001eb143920
Zm00001eb143970
Zm00001eb144140
Zm00001eb144270
Zm00001eb144310
Zm00001eb144320
Zm00001eb144430
Zm00001eb144540
Zm00001eb144670
Zm00001eb144740
Zm00001eb144800
Zm00001eb144810
Zm00001eb145040
Zm00001eb145090
Zm00001eb145140
Zm00001eb145290
Zm00001eb145330
Zm00001eb145370
Zm00001eb145460
Zm00001eb145840
Zm00001eb145900
Zm00001eb145950
Zm00001eb146080
Zm00001eb146130
Zm00001eb146210
Zm00001eb146610
Zm00001eb146770
Zm00001eb146940
Zm00001eb146950
Zm00001eb146960
Zm00001eb146970
Zm00001eb147090
Zm00001eb147740
Zm00001eb147940
Zm00001eb147970
Zm00001eb148250
Zm00001eb148360
Zm00001eb148370
Zm00001eb148440
Zm00001eb148540
Zm00001eb148730
Zm00001eb148790
Zm00001eb148990
Zm00001eb149130
Zm00001eb149190
Zm00001eb149400
Zm00001eb149530
Zm00001eb149650
Zm00001eb149800
Zm00001eb150000
Zm00001eb150180
Zm00001eb150450
Zm00001eb150460
Zm00001eb150720
Zm00001eb150830
Zm00001eb151040
Zm00001eb151170
Zm00001eb151250
Zm00001eb151390
Zm00001eb151490
Zm00001eb151550
Zm00001eb151620
Zm00001eb152020
Zm00001eb152090
Zm00001eb152170
Zm00001eb152290
Zm00001eb152370
Zm00001eb152670
Zm00001eb152750
Zm00001eb152820
Zm00001eb152990
Zm00001eb153090
Zm00001eb153260
Zm00001eb153300
Zm00001eb153350
Zm00001eb153560
Zm00001eb153600
Zm00001eb153700
Zm00001eb153770
Zm00001eb153910
Zm00001eb153930
Zm00001eb153950
Zm00001eb154260
Zm00001eb154370
Zm00001eb154380
Zm00001eb154630
Zm00001eb154730
Zm00001eb154840
Zm00001eb154860
Zm00001eb154930
Zm00001eb155150
Zm00001eb155190
Zm00001eb155200
Zm00001eb155230
Zm00001eb155370
Zm00001eb155390
Zm00001eb155450
Zm00001eb156050
Zm00001eb156270
Zm00001eb156480
Zm00001eb156560
Zm00001eb156650
Zm00001eb156660
Zm00001eb156760
Zm00001eb157030
Zm00001eb157270
Zm00001eb157370
Zm00001eb157610
Zm00001eb157620
Zm00001eb157680
Zm00001eb157800
Zm00001eb157840
Zm00001eb157870
Zm00001eb157980
Zm00001eb158220
Zm00001eb158260
Zm00001eb158440
Zm00001eb158470
Zm00001eb158520
Zm00001eb158550
Zm00001eb158600
Zm00001eb158680
Zm00001eb158720
Zm00001eb158930
Zm00001eb158970
Zm00001eb159010
Zm00001eb159050
Zm00001eb159090
Zm00001eb159140
Zm00001eb159400
Zm00001eb159450
Zm00001eb159500
Zm00001eb159570
Zm00001eb159660
Zm00001eb160010
Zm00001eb160020
Zm00001eb160250
Zm00001eb160380
Zm00001eb160650
Zm00001eb161000
Zm00001eb161290
Zm00001eb161450
Zm00001eb161530
Zm00001eb161550
Zm00001eb161700
Zm00001eb161860
Zm00001eb162110
Zm00001eb162180
Zm00001eb162480
Zm00001eb162630
Zm00001eb162700
Zm00001eb162890
Zm00001eb162990
Zm00001eb163130
Zm00001eb163290
Zm00001eb163340
Zm00001eb163390
Zm00001eb163480
Zm00001eb163730
Zm00001eb163790
Zm00001eb165230
Zm00001eb165240
Zm00001eb165260
Zm00001eb165270
Zm00001eb165480
Zm00001eb165520
Zm00001eb165530
Zm00001eb165540
Zm00001eb165580
Zm00001eb165710
Zm00001eb165940
Zm00001eb165950
Zm00001eb166280
Zm00001eb166530
Zm00001eb166750
Zm00001eb166830
Zm00001eb167000
Zm00001eb167010
Zm00001eb167240
Zm00001eb167300
Zm00001eb167590
Zm00001eb167620
Zm00001eb167780
Zm00001eb167830
Zm00001eb167950
Zm00001eb167980
Zm00001eb168120
Zm00001eb168850
Zm00001eb169390
Zm00001eb169410
Zm00001eb169570
Zm00001eb169610
Zm00001eb169680
Zm00001eb169690
Zm00001eb169900
Zm00001eb169930
Zm00001eb170000
Zm00001eb170170
Zm00001eb170230
Zm00001eb170390
Zm00001eb170530
Zm00001eb170720
Zm00001eb170950
Zm00001eb171090
Zm00001eb171770
Zm00001eb171860
Zm00001eb171920
Zm00001eb171960
Zm00001eb172080
Zm00001eb172240
Zm00001eb172510
Zm00001eb172720
Zm00001eb172740
Zm00001eb172800
Zm00001eb172920
Zm00001eb173100
Zm00001eb173130
Zm00001eb173930
Zm00001eb174180
Zm00001eb174200
Zm00001eb174220
Zm00001eb174320
Zm00001eb174640
Zm00001eb174650
Zm00001eb174660
Zm00001eb174960
Zm00001eb175030
Zm00001eb175150
Zm00001eb175160
Zm00001eb175190
Zm00001eb175400
Zm00001eb175460
Zm00001eb175610
Zm00001eb176030
Zm00001eb176310
Zm00001eb176520
Zm00001eb176690
Zm00001eb176700
Zm00001eb176750
Zm00001eb176980
Zm00001eb177180
Zm00001eb177190
Zm00001eb177270
Zm00001eb177300
Zm00001eb177760
Zm00001eb177810
Zm00001eb178030
Zm00001eb178290
Zm00001eb178460
Zm00001eb178650
Zm00001eb178780
Zm00001eb179120
Zm00001eb179200
Zm00001eb179320
Zm00001eb179440
Zm00001eb179560
Zm00001eb179620
Zm00001eb179640
Zm00001eb179690
Zm00001eb179710
Zm00001eb179960
Zm00001eb180180
Zm00001eb180380
Zm00001eb180540
Zm00001eb180930
Zm00001eb181000
Zm00001eb181080
Zm00001eb181120
Zm00001eb181150
Zm00001eb181410
Zm00001eb181510
Zm00001eb181730
Zm00001eb181740
Zm00001eb181800
Zm00001eb182010
Zm00001eb182070
Zm00001eb182200
Zm00001eb182310
Zm00001eb182370
Zm00001eb182560
Zm00001eb183270
Zm00001eb183500
Zm00001eb183590
Zm00001eb183620
Zm00001eb183700
Zm00001eb183910
Zm00001eb184090
Zm00001eb184370
Zm00001eb184440
Zm00001eb184480
Zm00001eb184540
Zm00001eb184610
Zm00001eb184790
Zm00001eb185070
Zm00001eb185130
Zm00001eb185570
Zm00001eb185660
Zm00001eb185760
Zm00001eb186280
Zm00001eb186420
Zm00001eb186430
Zm00001eb186440
Zm00001eb186630
Zm00001eb186940
Zm00001eb186950
Zm00001eb187000
Zm00001eb187040
Zm00001eb187080
Zm00001eb187330
Zm00001eb187400
Zm00001eb187430
Zm00001eb187440
Zm00001eb187650
Zm00001eb187720
Zm00001eb187750
Zm00001eb187890
Zm00001eb187910
Zm00001eb187920
Zm00001eb188020
Zm00001eb188030
Zm00001eb188050
Zm00001eb188180
Zm00001eb188240
Zm00001eb188370
Zm00001eb188410
Zm00001eb188460
Zm00001eb188570
Zm00001eb188630
Zm00001eb188640
Zm00001eb188690
Zm00001eb188910
Zm00001eb188990
Zm00001eb189020
Zm00001eb189060
Zm00001eb189180
Zm00001eb189920
Zm00001eb189950
Zm00001eb189960
Zm00001eb190140
Zm00001eb190230
Zm00001eb190460
Zm00001eb190840
Zm00001eb190900
Zm00001eb191250
Zm00001eb191310
Zm00001eb191330
Zm00001eb191440
Zm00001eb191450
Zm00001eb191510
Zm00001eb191560
Zm00001eb191580
Zm00001eb191620
Zm00001eb191660
Zm00001eb191670
Zm00001eb191700
Zm00001eb191830
Zm00001eb192050
Zm00001eb192270
Zm00001eb192280
Zm00001eb192330
Zm00001eb192380
Zm00001eb192420
Zm00001eb192450
Zm00001eb192500
Zm00001eb192560
Zm00001eb192660
Zm00001eb192840
Zm00001eb192940
Zm00001eb193040
Zm00001eb193180
Zm00001eb193320
Zm00001eb193330
Zm00001eb193470
Zm00001eb193590
Zm00001eb193740
Zm00001eb193920
Zm00001eb194210
Zm00001eb194230
Zm00001eb194280
Zm00001eb194290
Zm00001eb194300
Zm00001eb194480
Zm00001eb194490
Zm00001eb194570
Zm00001eb194770
Zm00001eb194960
Zm00001eb195020
Zm00001eb195080
Zm00001eb195090
Zm00001eb195340
Zm00001eb195530
Zm00001eb195600
Zm00001eb195650
Zm00001eb195760
Zm00001eb196240
Zm00001eb196330
Zm00001eb196340
Zm00001eb196430
Zm00001eb196460
Zm00001eb196640
Zm00001eb196670
Zm00001eb196710
Zm00001eb196760
Zm00001eb196780
Zm00001eb196990
Zm00001eb197300
Zm00001eb197400
Zm00001eb197430
Zm00001eb197490
Zm00001eb197500
Zm00001eb197550
Zm00001eb197580
Zm00001eb197830
Zm00001eb197920
Zm00001eb198220
Zm00001eb198230
Zm00001eb198270
Zm00001eb198280
Zm00001eb198290
Zm00001eb198330
Zm00001eb198650
Zm00001eb198690
Zm00001eb198700
Zm00001eb198870
Zm00001eb199020
Zm00001eb199460
Zm00001eb199620
Zm00001eb199770
Zm00001eb199780
Zm00001eb199840
Zm00001eb199880
Zm00001eb199990
Zm00001eb200000
Zm00001eb200060
Zm00001eb200370
Zm00001eb200470
Zm00001eb200540
Zm00001eb200650
Zm00001eb200690
Zm00001eb200840
Zm00001eb200870
Zm00001eb200890
Zm00001eb200960
Zm00001eb200970
Zm00001eb201150
Zm00001eb201340
Zm00001eb201560
Zm00001eb201810
Zm00001eb202220
Zm00001eb202410
Zm00001eb202600
Zm00001eb202660
Zm00001eb202750
Zm00001eb202830
Zm00001eb202990
Zm00001eb203140
Zm00001eb203920
Zm00001eb204050
Zm00001eb204070
Zm00001eb204080
Zm00001eb204110
Zm00001eb204160
Zm00001eb204210
Zm00001eb204470
Zm00001eb204480
Zm00001eb204550
Zm00001eb204870
Zm00001eb204880
Zm00001eb205200
Zm00001eb205220
Zm00001eb205970
Zm00001eb206070
Zm00001eb206090
Zm00001eb206180
Zm00001eb206210
Zm00001eb206230
Zm00001eb206560
Zm00001eb206650
Zm00001eb206660
Zm00001eb206830
Zm00001eb206850
Zm00001eb206990
Zm00001eb207210
Zm00001eb207240
Zm00001eb207270
Zm00001eb207380
Zm00001eb207520
Zm00001eb207730
Zm00001eb207740
Zm00001eb207790
Zm00001eb207800
Zm00001eb207810
Zm00001eb207920
Zm00001eb208020
Zm00001eb208150
Zm00001eb208670
Zm00001eb208960
Zm00001eb209020
Zm00001eb209170
Zm00001eb209270
Zm00001eb209450
Zm00001eb209470
Zm00001eb209820
Zm00001eb209880
Zm00001eb210070
Zm00001eb210100
Zm00001eb210260
Zm00001eb210340
Zm00001eb210390
Zm00001eb210660
Zm00001eb210680
Zm00001eb210810
Zm00001eb211020
Zm00001eb211190
Zm00001eb211460
Zm00001eb211490
Zm00001eb211730
Zm00001eb212070
Zm00001eb212160
Zm00001eb212480
Zm00001eb212630
Zm00001eb212680
Zm00001eb212800
Zm00001eb212810
Zm00001eb212820
Zm00001eb212840
Zm00001eb213120
Zm00001eb213130
Zm00001eb213430
Zm00001eb213650
Zm00001eb213660
Zm00001eb213700
Zm00001eb213760
Zm00001eb213770
Zm00001eb213780
Zm00001eb213820
Zm00001eb213830
Zm00001eb213840
Zm00001eb213860
Zm00001eb213870
Zm00001eb213930
Zm00001eb213940
Zm00001eb214030
Zm00001eb214280
Zm00001eb214340
Zm00001eb214350
Zm00001eb214480
Zm00001eb214490
Zm00001eb214620
Zm00001eb214740
Zm00001eb214750
Zm00001eb214850
Zm00001eb214870
Zm00001eb215150
Zm00001eb215190
Zm00001eb215240
Zm00001eb215340
Zm00001eb215350
Zm00001eb215560
Zm00001eb215610
Zm00001eb215710
Zm00001eb215870
Zm00001eb215920
Zm00001eb216050
Zm00001eb216060
Zm00001eb216120
Zm00001eb216290
Zm00001eb216450
Zm00001eb216470
Zm00001eb216640
Zm00001eb216660
Zm00001eb216730
Zm00001eb216750
Zm00001eb216890
Zm00001eb216960
Zm00001eb217090
Zm00001eb217100
Zm00001eb217110
Zm00001eb217140
Zm00001eb217290
Zm00001eb217420
Zm00001eb217550
Zm00001eb217740
Zm00001eb217780
Zm00001eb217860
Zm00001eb217930
Zm00001eb218110
Zm00001eb218420
Zm00001eb218540
Zm00001eb218590
Zm00001eb218610
Zm00001eb218730
Zm00001eb218770
Zm00001eb218810
Zm00001eb218820
Zm00001eb218990
Zm00001eb219030
Zm00001eb219070
Zm00001eb219150
Zm00001eb219180
Zm00001eb219220
Zm00001eb219240
Zm00001eb219660
Zm00001eb219670
Zm00001eb219690
Zm00001eb219890
Zm00001eb220360
Zm00001eb220370
Zm00001eb220640
Zm00001eb220660
Zm00001eb220780
Zm00001eb221000
Zm00001eb221130
Zm00001eb221190
Zm00001eb221650
Zm00001eb221830
Zm00001eb222460
Zm00001eb222520
Zm00001eb222610
Zm00001eb222730
Zm00001eb222750
Zm00001eb222760
Zm00001eb222810
Zm00001eb223080
Zm00001eb223180
Zm00001eb223460
Zm00001eb223700
Zm00001eb223710
Zm00001eb224120
Zm00001eb224130
Zm00001eb224630
Zm00001eb224840
Zm00001eb224910
Zm00001eb224920
Zm00001eb224930
Zm00001eb225470
Zm00001eb225710
Zm00001eb225720
Zm00001eb225850
Zm00001eb225860
Zm00001eb225880
Zm00001eb225950
Zm00001eb226010
Zm00001eb226040
Zm00001eb226220
Zm00001eb226440
Zm00001eb226820
Zm00001eb227090
Zm00001eb227180
Zm00001eb227730
Zm00001eb227800
Zm00001eb228280
Zm00001eb228320
Zm00001eb228410
Zm00001eb228420
Zm00001eb228700
Zm00001eb228770
Zm00001eb228900
Zm00001eb228920
Zm00001eb229230
Zm00001eb229400
Zm00001eb229420
Zm00001eb229450
Zm00001eb229650
Zm00001eb230130
Zm00001eb230480
Zm00001eb230520
Zm00001eb230540
Zm00001eb230840
Zm00001eb231030
Zm00001eb231070
Zm00001eb231130
Zm00001eb231160
Zm00001eb231180
Zm00001eb231740
Zm00001eb231780
Zm00001eb231860
Zm00001eb231870
Zm00001eb232030
Zm00001eb232040
Zm00001eb232050
Zm00001eb232070
Zm00001eb232120
Zm00001eb232340
Zm00001eb232380
Zm00001eb232780
Zm00001eb232790
Zm00001eb232850
Zm00001eb232990
Zm00001eb233030
Zm00001eb233110
Zm00001eb233120
Zm00001eb233230
Zm00001eb233390
Zm00001eb233540
Zm00001eb233550
Zm00001eb233580
Zm00001eb233630
Zm00001eb233670
Zm00001eb233690
Zm00001eb233840
Zm00001eb233920
Zm00001eb234200
Zm00001eb234920
Zm00001eb234940
Zm00001eb235450
Zm00001eb235840
Zm00001eb235930
Zm00001eb235970
Zm00001eb236060
Zm00001eb236090
Zm00001eb236340
Zm00001eb236510
Zm00001eb236700
Zm00001eb236930
Zm00001eb237130
Zm00001eb237710
Zm00001eb237770
Zm00001eb237880
Zm00001eb237940
Zm00001eb238050
Zm00001eb238060
Zm00001eb238140
Zm00001eb238380
Zm00001eb238530
Zm00001eb238540
Zm00001eb238650
Zm00001eb238780
Zm00001eb238890
Zm00001eb239460
Zm00001eb239550
Zm00001eb239680
Zm00001eb240400
Zm00001eb240770
Zm00001eb240790
Zm00001eb241860
Zm00001eb241930
Zm00001eb241960
Zm00001eb241990
Zm00001eb242070
Zm00001eb242460
Zm00001eb242520
Zm00001eb242710
Zm00001eb242930
Zm00001eb242990
Zm00001eb243020
Zm00001eb243050
Zm00001eb243130
Zm00001eb243270
Zm00001eb243290
Zm00001eb243820
Zm00001eb244070
Zm00001eb244740
Zm00001eb245710
Zm00001eb245720
Zm00001eb245730
Zm00001eb245770
Zm00001eb245910
Zm00001eb245990
Zm00001eb246050
Zm00001eb246060
Zm00001eb246400
Zm00001eb246590
Zm00001eb246720
Zm00001eb246740
Zm00001eb247050
Zm00001eb247160
Zm00001eb247170
Zm00001eb247210
Zm00001eb247310
Zm00001eb247520
Zm00001eb247530
Zm00001eb247810
Zm00001eb247900
Zm00001eb247910
Zm00001eb247920
Zm00001eb248270
Zm00001eb248310
Zm00001eb248500
Zm00001eb248590
Zm00001eb248620
Zm00001eb248760
Zm00001eb248910
Zm00001eb248940
Zm00001eb249420
Zm00001eb249720
Zm00001eb249840
Zm00001eb250190
Zm00001eb250270
Zm00001eb250280
Zm00001eb250400
Zm00001eb250620
Zm00001eb250710
Zm00001eb250930
Zm00001eb250950
Zm00001eb251110
Zm00001eb251200
Zm00001eb251390
Zm00001eb251590
Zm00001eb251620
Zm00001eb251710
Zm00001eb251820
Zm00001eb251920
Zm00001eb252060
Zm00001eb252180
Zm00001eb252220
Zm00001eb252230
Zm00001eb252320
Zm00001eb252630
Zm00001eb252730
Zm00001eb252740
Zm00001eb252820
Zm00001eb252880
Zm00001eb252910
Zm00001eb253040
Zm00001eb253190
Zm00001eb253330
Zm00001eb253390
Zm00001eb253400
Zm00001eb253510
Zm00001eb253720
Zm00001eb253850
Zm00001eb253860
Zm00001eb254070
Zm00001eb254080
Zm00001eb254230
Zm00001eb254290
Zm00001eb254320
Zm00001eb254480
Zm00001eb254610
Zm00001eb254670
Zm00001eb254900
Zm00001eb255080
Zm00001eb255100
Zm00001eb255150
Zm00001eb255380
Zm00001eb255430
Zm00001eb255490
Zm00001eb255530
Zm00001eb255540
Zm00001eb255590
Zm00001eb255780
Zm00001eb256190
Zm00001eb256330
Zm00001eb256340
Zm00001eb256400
Zm00001eb256420
Zm00001eb256450
Zm00001eb256500
Zm00001eb256570
Zm00001eb256660
Zm00001eb256720
Zm00001eb256730
Zm00001eb256900
Zm00001eb257490
Zm00001eb257620
Zm00001eb257690
Zm00001eb257750
Zm00001eb257810
Zm00001eb257840
Zm00001eb257870
Zm00001eb257900
Zm00001eb258230
Zm00001eb258250
Zm00001eb258390
Zm00001eb258470
Zm00001eb258500
Zm00001eb258510
Zm00001eb258540
Zm00001eb258560
Zm00001eb258820
Zm00001eb258860
Zm00001eb258940
Zm00001eb259240
Zm00001eb259380
Zm00001eb259460
Zm00001eb259540
Zm00001eb259780
Zm00001eb259870
Zm00001eb259890
Zm00001eb260310
Zm00001eb260660
Zm00001eb260830
Zm00001eb260920
Zm00001eb260930
Zm00001eb260980
Zm00001eb261170
Zm00001eb261240
Zm00001eb261720
Zm00001eb261790
[truncated: 1,336 more rows]

## Sheet: M8
Zm00001eb003740
Zm00001eb004300
Zm00001eb006840
Zm00001eb010060
Zm00001eb010530
Zm00001eb011610
Zm00001eb011880
Zm00001eb011900
Zm00001eb011930
Zm00001eb012160
Zm00001eb012200
Zm00001eb012470
Zm00001eb015710
Zm00001eb019950
Zm00001eb023380
Zm00001eb026950
Zm00001eb027610
Zm00001eb027650
Zm00001eb033690
Zm00001eb034050
Zm00001eb034130
Zm00001eb034180
Zm00001eb034510
Zm00001eb035070
Zm00001eb035600
Zm00001eb036520
Zm00001eb037600
Zm00001eb037640
Zm00001eb044440
Zm00001eb044850
Zm00001eb047760
Zm00001eb049110
Zm00001eb055100
Zm00001eb055440
Zm00001eb055980
Zm00001eb056970
Zm00001eb056980
Zm00001eb057010
Zm00001eb058990
Zm00001eb060050
Zm00001eb060560
Zm00001eb060570
Zm00001eb060680
Zm00001eb062800
Zm00001eb062970
Zm00001eb064110
Zm00001eb065160
Zm00001eb071230
Zm00001eb071680
Zm00001eb072650
Zm00001eb075450
Zm00001eb077600
Zm00001eb079840
Zm00001eb081770
Zm00001eb085720
Zm00001eb087350
Zm00001eb100290
Zm00001eb100780
Zm00001eb101510
Zm00001eb103660
Zm00001eb106300
Zm00001eb106730
Zm00001eb108820
Zm00001eb110240
Zm00001eb112330
Zm00001eb121900
Zm00001eb124130
Zm00001eb124950
Zm00001eb124960
Zm00001eb125030
Zm00001eb128600
Zm00001eb131100
Zm00001eb131240
Zm00001eb133230
Zm00001eb134540
Zm00001eb134650
Zm00001eb136080
Zm00001eb137460
Zm00001eb144720
Zm00001eb145800
Zm00001eb146820
Zm00001eb148000
Zm00001eb148070
Zm00001eb148420
Zm00001eb159270
Zm00001eb160850
Zm00001eb164380
Zm00001eb168260
Zm00001eb170080
Zm00001eb173210
Zm00001eb173470
Zm00001eb173690
Zm00001eb177410
Zm00001eb178020
Zm00001eb179900
Zm00001eb185020
Zm00001eb186960
Zm00001eb186970
Zm00001eb193940
Zm00001eb194000
Zm00001eb195190
Zm00001eb196690
Zm00001eb198450
Zm00001eb201300
Zm00001eb201460
Zm00001eb204970
Zm00001eb211620
Zm00001eb213310
Zm00001eb213400
Zm00001eb215030
Zm00001eb216530
Zm00001eb216840
Zm00001eb217010
Zm00001eb217250
Zm00001eb220140
Zm00001eb224860
Zm00001eb225360
Zm00001eb227670
Zm00001eb228220
Zm00001eb229000
Zm00001eb230820
Zm00001eb232010
Zm00001eb232090
Zm00001eb232600
Zm00001eb233430
Zm00001eb234160
Zm00001eb234950
Zm00001eb235210
Zm00001eb236840
Zm00001eb241230
Zm00001eb242960
Zm00001eb245430
Zm00001eb246650
Zm00001eb248420
Zm00001eb248850
Zm00001eb248860
Zm00001eb250070
Zm00001eb250360
Zm00001eb252460
Zm00001eb252710
Zm00001eb252930
Zm00001eb253580
Zm00001eb257120
Zm00001eb257130
Zm00001eb258670
Zm00001eb260990
Zm00001eb264260
Zm00001eb265980
Zm00001eb269460
Zm00001eb271430
Zm00001eb271840
Zm00001eb272270
Zm00001eb275670
Zm00001eb278070
Zm00001eb278900
Zm00001eb282490
Zm00001eb282500
Zm00001eb283800
Zm00001eb284080
Zm00001eb284510
Zm00001eb287790
Zm00001eb288430
Zm00001eb293560
Zm00001eb293770
Zm00001eb293780
Zm00001eb293790
Zm00001eb295770
Zm00001eb296370
Zm00001eb296380
Zm00001eb297410
Zm00001eb300060
Zm00001eb301690
Zm00001eb302850
Zm00001eb305700
Zm00001eb306040
Zm00001eb307010
Zm00001eb311990
Zm00001eb316110
Zm00001eb316410
Zm00001eb317110
Zm00001eb317260
Zm00001eb319230
Zm00001eb319350
Zm00001eb320230
Zm00001eb328450
Zm00001eb330320
Zm00001eb330380
Zm00001eb330520
Zm00001eb332500
Zm00001eb334800
Zm00001eb335430
Zm00001eb337420
Zm00001eb337630
Zm00001eb337680
Zm00001eb337690
Zm00001eb341610
Zm00001eb341970
Zm00001eb343630
Zm00001eb346960
Zm00001eb347210
Zm00001eb347220
Zm00001eb347260
Zm00001eb348620
Zm00001eb349940
Zm00001eb351210
Zm00001eb351340
Zm00001eb351350
Zm00001eb353310
Zm00001eb354800
Zm00001eb360260
Zm00001eb362040
Zm00001eb362060
Zm00001eb362220
Zm00001eb364650
Zm00001eb364710
Zm00001eb364720
Zm00001eb365380
Zm00001eb365770
Zm00001eb366920
Zm00001eb367800
Zm00001eb367810
Zm00001eb368000
Zm00001eb370650
Zm00001eb371530
Zm00001eb371560
Zm00001eb374010
Zm00001eb377910
Zm00001eb378930
Zm00001eb381360
Zm00001eb383640
Zm00001eb384070
Zm00001eb386040
Zm00001eb386310
Zm00001eb389220
Zm00001eb392300
Zm00001eb393250
Zm00001eb394630
Zm00001eb395330
Zm00001eb395340
Zm00001eb395360
Zm00001eb395370
Zm00001eb396290
Zm00001eb396940
Zm00001eb397600
Zm00001eb397940
Zm00001eb399150
Zm00001eb403610
Zm00001eb406490
Zm00001eb407200
Zm00001eb409050
Zm00001eb409150
Zm00001eb412220
Zm00001eb418610
Zm00001eb421320
Zm00001eb421830
Zm00001eb423020
Zm00001eb423300
Zm00001eb423710
Zm00001eb428800
Zm00001eb431680
Zm00001eb432180

## Sheet: M9
Zm00001eb000100
Zm00001eb000410
Zm00001eb000570
Zm00001eb001900
Zm00001eb002300
Zm00001eb002350
Zm00001eb002860
Zm00001eb003210
Zm00001eb006870
Zm00001eb007790
Zm00001eb009750
Zm00001eb009860
Zm00001eb010800
Zm00001eb010850
Zm00001eb012400
Zm00001eb012510
Zm00001eb013090
Zm00001eb014040
Zm00001eb015480
Zm00001eb017190
Zm00001eb017990
Zm00001eb018380
Zm00001eb018480
Zm00001eb018960
Zm00001eb019170
Zm00001eb019990
Zm00001eb020300
Zm00001eb020430
Zm00001eb020670
Zm00001eb021060
Zm00001eb023430
Zm00001eb023790
Zm00001eb024310
Zm00001eb024400
Zm00001eb025060
Zm00001eb026060
Zm00001eb027580
Zm00001eb027730
Zm00001eb028200
Zm00001eb028590
Zm00001eb029190
Zm00001eb029450
Zm00001eb029890
Zm00001eb030320
Zm00001eb030930
Zm00001eb031030
Zm00001eb031250
Zm00001eb033530
Zm00001eb033740
Zm00001eb033850
Zm00001eb034110
Zm00001eb034200
Zm00001eb034670
Zm00001eb034730
Zm00001eb034770
Zm00001eb036160
Zm00001eb036740
Zm00001eb038000
Zm00001eb038500
Zm00001eb039320
Zm00001eb040720
Zm00001eb040800
Zm00001eb040910
Zm00001eb041280
Zm00001eb041920
Zm00001eb042070
Zm00001eb043040
Zm00001eb043710
Zm00001eb045280
Zm00001eb046390
Zm00001eb046480
Zm00001eb047620
Zm00001eb047800
Zm00001eb048180
Zm00001eb050080
Zm00001eb050090
Zm00001eb050150
Zm00001eb050160
Zm00001eb050170
Zm00001eb050180
Zm00001eb050200
Zm00001eb051230
Zm00001eb051480
Zm00001eb051570
Zm00001eb052660
Zm00001eb052840
Zm00001eb053970
Zm00001eb055780
Zm00001eb056990
Zm00001eb058160
Zm00001eb058220
Zm00001eb058560
Zm00001eb059300
Zm00001eb060140
Zm00001eb060950
Zm00001eb061380
Zm00001eb061950
Zm00001eb063490
Zm00001eb063520
Zm00001eb063560
Zm00001eb063580
Zm00001eb065200
Zm00001eb066270
Zm00001eb067140
Zm00001eb067170
Zm00001eb068950
Zm00001eb069180
Zm00001eb069510
Zm00001eb069750
Zm00001eb069820
Zm00001eb069880
Zm00001eb070020
Zm00001eb070040
Zm00001eb070330
Zm00001eb071200
Zm00001eb071670
Zm00001eb071770
Zm00001eb072350
Zm00001eb072610
Zm00001eb073140
Zm00001eb073210
Zm00001eb074050
Zm00001eb074090
Zm00001eb074450
Zm00001eb074570
Zm00001eb074590
Zm00001eb075290
Zm00001eb075330
Zm00001eb076110
Zm00001eb076880
Zm00001eb079870
Zm00001eb080050
Zm00001eb080140
Zm00001eb080510
Zm00001eb081800
Zm00001eb083230
Zm00001eb085080
Zm00001eb086620
Zm00001eb088420
Zm00001eb088430
Zm00001eb088440
Zm00001eb090060
Zm00001eb090080
Zm00001eb090650
Zm00001eb090710
Zm00001eb090850
Zm00001eb091000
Zm00001eb091090
Zm00001eb091630
Zm00001eb092690
Zm00001eb093710
Zm00001eb094590
Zm00001eb094600
Zm00001eb095420
Zm00001eb095470
Zm00001eb095940
Zm00001eb096180
Zm00001eb096200
Zm00001eb096210
Zm00001eb096780
Zm00001eb097120
Zm00001eb097240
Zm00001eb097260
Zm00001eb097270
Zm00001eb097510
Zm00001eb098110
Zm00001eb099650
Zm00001eb100540
Zm00001eb100670
Zm00001eb102130
Zm00001eb102240
Zm00001eb102570
Zm00001eb103270
Zm00001eb104800
Zm00001eb105620
Zm00001eb106200
Zm00001eb109670
Zm00001eb110470
Zm00001eb110480
Zm00001eb110690
Zm00001eb112240
Zm00001eb112790
Zm00001eb112800
Zm00001eb113960
Zm00001eb114300
Zm00001eb114950
Zm00001eb115470
Zm00001eb115820
Zm00001eb116070
Zm00001eb118410
Zm00001eb118740
Zm00001eb120140
Zm00001eb120220
Zm00001eb122770
Zm00001eb123610
Zm00001eb124330
Zm00001eb125040
Zm00001eb126420
Zm00001eb127570
Zm00001eb129310
Zm00001eb130000
Zm00001eb130150
Zm00001eb130160
Zm00001eb131660
Zm00001eb132730
Zm00001eb133390
Zm00001eb133820
Zm00001eb134040
Zm00001eb134260
Zm00001eb134270
Zm00001eb134280
Zm00001eb134710
Zm00001eb135440
Zm00001eb135990
Zm00001eb136100
Zm00001eb136420
Zm00001eb136660
Zm00001eb136670
Zm00001eb136740
Zm00001eb136930
Zm00001eb137310
Zm00001eb137470
Zm00001eb138130
Zm00001eb138860
Zm00001eb138870
Zm00001eb139670
Zm00001eb140230
Zm00001eb140250
Zm00001eb141690
Zm00001eb143750
Zm00001eb144850
Zm00001eb144950
Zm00001eb145610
Zm00001eb145660
Zm00001eb146040
Zm00001eb146050
Zm00001eb147020
Zm00001eb147470
Zm00001eb148140
Zm00001eb148200
Zm00001eb149160
Zm00001eb149760
Zm00001eb151430
Zm00001eb151470
Zm00001eb151580
Zm00001eb151740
Zm00001eb153430
Zm00001eb153440
Zm00001eb155480
Zm00001eb156410
Zm00001eb156970
Zm00001eb156980
Zm00001eb157600
Zm00001eb158340
Zm00001eb158360
Zm00001eb159990
Zm00001eb160000
Zm00001eb160640
Zm00001eb161120
Zm00001eb161260
Zm00001eb161880
Zm00001eb162750
Zm00001eb163200
Zm00001eb163220
Zm00001eb163820
Zm00001eb164670
Zm00001eb164700
Zm00001eb164760
Zm00001eb164840
Zm00001eb167550
Zm00001eb167570
Zm00001eb168690
Zm00001eb168700
Zm00001eb168710
Zm00001eb168780
Zm00001eb168790
Zm00001eb169500
Zm00001eb169840
Zm00001eb170110
Zm00001eb171270
Zm00001eb171550
Zm00001eb172190
Zm00001eb172630
Zm00001eb172710
Zm00001eb172820
Zm00001eb172880
Zm00001eb174850
Zm00001eb175050
Zm00001eb175250
Zm00001eb175310
Zm00001eb175320
Zm00001eb175330
Zm00001eb175350
Zm00001eb175420
Zm00001eb175580
Zm00001eb175910
Zm00001eb176820
Zm00001eb177610
Zm00001eb177660
Zm00001eb179070
Zm00001eb179080
Zm00001eb179790
Zm00001eb180460
Zm00001eb180690
Zm00001eb180810
Zm00001eb180910
Zm00001eb183180
Zm00001eb183260
Zm00001eb183690
Zm00001eb184900
Zm00001eb185010
Zm00001eb185780
Zm00001eb185970
Zm00001eb186640
Zm00001eb186680
Zm00001eb187820
Zm00001eb189480
Zm00001eb189540
Zm00001eb190270
Zm00001eb190680
Zm00001eb190690
Zm00001eb191730
Zm00001eb191770
Zm00001eb191910
Zm00001eb192530
Zm00001eb192580
Zm00001eb192810
Zm00001eb193580
Zm00001eb193600
Zm00001eb194190
Zm00001eb194310
Zm00001eb195670
Zm00001eb196090
Zm00001eb197030
Zm00001eb197200
Zm00001eb197380
Zm00001eb198410
Zm00001eb199060
Zm00001eb199600
Zm00001eb199740
Zm00001eb199910
Zm00001eb200040
Zm00001eb200220
Zm00001eb201030
Zm00001eb201610
Zm00001eb201840
Zm00001eb202070
Zm00001eb202560
Zm00001eb202900
Zm00001eb203180
Zm00001eb203190
Zm00001eb203720
Zm00001eb204790
Zm00001eb204800
Zm00001eb204810
Zm00001eb205170
Zm00001eb205180
Zm00001eb205230
Zm00001eb205350
Zm00001eb205360
Zm00001eb205910
Zm00001eb206100
Zm00001eb206300
Zm00001eb206610
Zm00001eb206820
Zm00001eb207610
Zm00001eb208230
Zm00001eb209180
Zm00001eb209710
Zm00001eb210120
Zm00001eb211420
Zm00001eb211670
Zm00001eb211950
Zm00001eb213240
Zm00001eb214880
Zm00001eb214890
Zm00001eb215330
Zm00001eb218660
Zm00001eb219020
Zm00001eb219100
Zm00001eb219420
Zm00001eb220830
Zm00001eb222260
Zm00001eb223280
Zm00001eb223730
Zm00001eb224090
Zm00001eb224100
Zm00001eb224510
Zm00001eb224820
Zm00001eb224870
Zm00001eb225210
Zm00001eb226070
Zm00001eb226140
Zm00001eb227580
Zm00001eb229340
Zm00001eb229360
Zm00001eb229380
Zm00001eb230680
Zm00001eb231990
Zm00001eb232510
Zm00001eb233740
Zm00001eb234750
Zm00001eb235430
Zm00001eb235950
Zm00001eb236330
Zm00001eb236950
Zm00001eb237660
Zm00001eb238250
Zm00001eb239230
Zm00001eb239250
Zm00001eb239260
Zm00001eb239280
Zm00001eb239290
Zm00001eb239420
Zm00001eb239730
Zm00001eb240040
Zm00001eb240930
Zm00001eb242110
Zm00001eb242290
Zm00001eb242610
Zm00001eb243320
Zm00001eb243520
Zm00001eb247480
Zm00001eb248010
Zm00001eb249110
Zm00001eb249650
Zm00001eb249660
Zm00001eb249850
Zm00001eb250010
Zm00001eb250050
Zm00001eb250970
Zm00001eb251330
Zm00001eb251720
Zm00001eb252350
Zm00001eb253240
Zm00001eb254420
Zm00001eb254520
Zm00001eb259790
Zm00001eb259800
Zm00001eb259930
Zm00001eb259940
Zm00001eb261150
Zm00001eb262660
Zm00001eb264340
Zm00001eb265130
Zm00001eb265140
Zm00001eb265580
Zm00001eb265770
Zm00001eb267450
Zm00001eb267810
Zm00001eb269900
Zm00001eb270550
Zm00001eb270890
Zm00001eb272910
Zm00001eb273750
Zm00001eb274750
Zm00001eb274860
Zm00001eb275100
Zm00001eb275270
Zm00001eb275920
Zm00001eb275930
Zm00001eb275940
Zm00001eb275960
Zm00001eb276000
Zm00001eb276040
Zm00001eb276050
Zm00001eb276070
Zm00001eb276100
Zm00001eb276210
Zm00001eb276290
Zm00001eb276300
Zm00001eb277080
Zm00001eb277190
Zm00001eb278000
Zm00001eb278220
Zm00001eb278290
Zm00001eb279140
Zm00001eb279360
Zm00001eb280300
Zm00001eb280890
Zm00001eb281850
Zm00001eb281900
Zm00001eb282220
Zm00001eb282240
Zm00001eb282920
Zm00001eb283150
Zm00001eb283570
Zm00001eb284020
Zm00001eb284030
Zm00001eb284100
Zm00001eb284550
Zm00001eb284900
Zm00001eb284960
Zm00001eb288510
Zm00001eb288750
Zm00001eb289040
Zm00001eb289090
Zm00001eb291010
Zm00001eb292160
Zm00001eb292180
Zm00001eb292650
Zm00001eb292800
Zm00001eb293670
Zm00001eb293680
Zm00001eb293740
Zm00001eb294600
Zm00001eb294950
Zm00001eb296080
Zm00001eb296130
Zm00001eb296970
Zm00001eb296980
Zm00001eb297600
Zm00001eb297890
Zm00001eb298140
Zm00001eb298510
Zm00001eb298720
Zm00001eb298750
Zm00001eb300020
Zm00001eb301110
Zm00001eb301130
Zm00001eb301770
Zm00001eb302490
Zm00001eb303000
Zm00001eb303760
Zm00001eb304350
Zm00001eb304380
Zm00001eb305000
Zm00001eb305060
Zm00001eb305110
Zm00001eb305130
Zm00001eb305470
Zm00001eb305630
Zm00001eb306050
Zm00001eb306640
Zm00001eb307700
Zm00001eb307710
Zm00001eb308040
Zm00001eb309640
Zm00001eb309880
Zm00001eb311690
Zm00001eb312670
Zm00001eb312730
Zm00001eb312790
Zm00001eb315680
Zm00001eb316480
Zm00001eb317120
Zm00001eb317410
Zm00001eb319420
Zm00001eb319480
Zm00001eb320170
Zm00001eb321850
Zm00001eb322550
Zm00001eb323450
Zm00001eb325430
Zm00001eb326500
Zm00001eb328110
Zm00001eb328270
Zm00001eb329980
Zm00001eb330700
Zm00001eb331100
Zm00001eb331190
Zm00001eb331840
Zm00001eb332000
Zm00001eb332620
Zm00001eb333690
Zm00001eb333700
Zm00001eb333820
Zm00001eb334520
Zm00001eb334970
Zm00001eb336320
Zm00001eb337620
Zm00001eb338380
Zm00001eb338520
Zm00001eb338560
Zm00001eb338680
Zm00001eb339140
Zm00001eb339170
Zm00001eb339680
Zm00001eb339790
Zm00001eb339830
Zm00001eb340230
Zm00001eb341570
Zm00001eb341730
Zm00001eb343960
Zm00001eb344370
Zm00001eb344560
Zm00001eb345760
Zm00001eb346180
Zm00001eb346710
Zm00001eb347500
Zm00001eb347510
Zm00001eb348680
Zm00001eb348690
Zm00001eb349430
Zm00001eb350040
Zm00001eb350260
Zm00001eb350270
Zm00001eb351900
Zm00001eb352150
Zm00001eb352170
Zm00001eb353560
Zm00001eb354220
Zm00001eb354400
Zm00001eb354410
Zm00001eb355530
Zm00001eb355590
Zm00001eb355600
Zm00001eb355790
Zm00001eb355800
Zm00001eb356190
Zm00001eb356960
Zm00001eb357130
Zm00001eb357590
Zm00001eb358110
Zm00001eb358840
Zm00001eb359840
Zm00001eb360040
Zm00001eb360990
Zm00001eb361400
Zm00001eb361940
Zm00001eb362120
Zm00001eb362130
Zm00001eb362170
Zm00001eb363270
Zm00001eb364160
Zm00001eb364400
Zm00001eb365590
Zm00001eb365650
Zm00001eb365910
Zm00001eb367880
Zm00001eb367970
Zm00001eb368450
Zm00001eb369010
Zm00001eb369120
Zm00001eb369500
Zm00001eb370340
Zm00001eb370410
Zm00001eb370900
Zm00001eb371300
Zm00001eb371580
Zm00001eb372280
Zm00001eb373950
Zm00001eb375720
Zm00001eb376870
Zm00001eb377900
Zm00001eb378140
Zm00001eb378660
Zm00001eb379650
Zm00001eb381100
Zm00001eb381310
Zm00001eb381330
Zm00001eb381780
Zm00001eb382850
Zm00001eb383100
Zm00001eb383940
Zm00001eb384590
Zm00001eb384930
Zm00001eb385000
Zm00001eb385450
Zm00001eb385880
Zm00001eb386170
Zm00001eb386700
Zm00001eb386720
Zm00001eb386740
Zm00001eb387550
Zm00001eb387870
Zm00001eb388370
Zm00001eb388560
Zm00001eb389410
Zm00001eb390390
Zm00001eb390660
Zm00001eb392010
Zm00001eb392190
Zm00001eb392840
Zm00001eb392990
Zm00001eb393210
Zm00001eb393220
Zm00001eb393330
Zm00001eb394140
Zm00001eb394580
Zm00001eb395820
Zm00001eb396130
Zm00001eb396210
Zm00001eb397360
Zm00001eb401380
Zm00001eb402810
Zm00001eb402990
Zm00001eb403480
Zm00001eb405550
Zm00001eb407490
Zm00001eb407540
Zm00001eb408450
Zm00001eb409490
Zm00001eb412070
Zm00001eb412150
Zm00001eb414090
Zm00001eb414110
Zm00001eb414600
Zm00001eb416380
Zm00001eb418110
Zm00001eb419150
Zm00001eb419420
Zm00001eb419570
Zm00001eb420980
Zm00001eb421040
Zm00001eb421960
Zm00001eb422500
Zm00001eb423550
Zm00001eb424710
Zm00001eb424730
Zm00001eb424940
Zm00001eb425220
Zm00001eb426260
Zm00001eb426370
Zm00001eb426490
Zm00001eb426590
Zm00001eb426900
Zm00001eb426910
Zm00001eb427750
Zm00001eb428280
Zm00001eb428480
Zm00001eb429330
Zm00001eb430050
Zm00001eb430400
Zm00001eb430710
Zm00001eb430910
Zm00001eb431220
Zm00001eb432340
Zm00001eb433510
Zm00001eb433620
Zm00001eb433720
Zm00001eb434570
Zm00001eb434580
Zm00001eb438410
Zm00001eb438860
Zm00001eb442010
Zm00001eb442670
Zm00001eb442680

[truncated: 13 more sheets: M10, M11, M12, M13, M14, M15, M16, M17, M18, M19, M20, M21, M22]
